# Supplementary material for: Dietary fatty acid patterns and risk of oesophageal squamous cell carcinoma
Source: PeerJ. 2022 Mar 31;10:e13036. doi: 10.7717/peerj.13036 (PMC8977065; doi:10.7717/peerj.13036)
Supplement: Supplemental Information 1 [file peerj-10-13036-s004.csv]

group	E	sex1	age1	marriage1	education1	work1	income1	smoking1	drinking1	tea1	tumor1	Esfa	Emufa	Epufa	E4.0	E6.0	E8.0	E10.0	E11.0	E12.0	E13.0	E14.0	E15.0	E16.0	E17.0	E18.0	E19.0	E20.0	E22.0	E24.0	n5.E14.1	n5.E15.1	n7.E16.1	n7.E17.1	n9.E18.1	n11.E20.1	n9.E22.1	n9.E24.1	E16.2	n6.E18.2	n3.E18.3	n3.E18.4	n6.E20.2	n6.E20.3	n6.E20.4	n3.E20.5	n3.E22.3	n6.E22.4	n3.E22.5
1	1006.21	1	1	1	1	1	1	1	0	1	0	12.06119972	14.71922362	4.770082353	3.43E-07	1.68E-05	0.002538315	0.024006807	0.002234453	0.073458007	0.017441056	0.448601137	0.102371236	7.683359343	0.167740679	3.409416563	0.002383864	0.099815835	0.137279859	3.03E-06	0.001430983	0.002949634	0.865226273	0.064551613	13.63669751	0.041318072	0.03031423	3.36E-06	0.021883248	4.226652553	0.41447759	0.000515516	0.035390362	4.52E-06	0.048601473	0.017240305	0.008348746	0.002192735	0.006515067
1	4065.29	1	1	1	1	1	1	0	1	0	0	8.867944603	9.55708803	3.281031549	0.003087923	3.97E-05	0.000858456	0.000180646	0.001438221	0.063203487	0.002932059	0.364223994	0.106322818	5.186043377	0.235875624	2.432410631	0.025244011	0.088911232	0.061245629	0.000294356	8.89E-05	9.31E-07	0.63964607	0.523965566	8.880380883	0.027333812	0.008705267	0.000338185	0.018944802	2.89393834	1.725930187	0.000419976	0.041526144	0.00017412	0.021275566	0.001749185	1.61E-07	0.002055248	7.26E-06
1	1930.802	1	1	1	1	1	1	1	1	1	0	19.98270592	27.19376826	5.70955649	6.08E-05	6.14E-05	0.119180127	0.02402862	0.084995678	0.590194557	0.012627684	0.419537917	0.055654749	13.16666397	0.776792569	4.165158547	0.023708336	0.416274043	0.002336987	0.000270546	6.40E-05	0.000175533	1.29324598	0.010163233	25.67720102	0.061855184	0.033018	0.000445219	0.120881735	5.155978233	0.427626507	0.000484548	0.324573588	0.000139974	0.054303532	0.003001902	2.05E-06	0.000110512	1.16E-06
1	1708.384	1	1	1	1	1	1	1	1	1	0	27.16613813	30.18295146	8.217981547	0.000137045	6.41E-06	0.005121025	0.09262835	0.005225577	0.271292418	0.00474324	1.182727952	0.273486938	16.0231139	0.647657516	8.201804077	0.026546768	0.193797364	0.034703958	7.19E-05	0.003207607	6.17E-06	2.319280461	0.27795447	27.59430998	0.04449793	0.051046831	7.07E-05	0.093584146	6.973514153	1.837663715	0.000491824	0.119836178	0.000107879	0.055979278	0.018180744	2.67E-06	0.005241212	2.75E-07
1	827.1273	2	1	1	1	1	1	0	0	1	0	20.9447453	29.50091805	5.77099851	3.27E-06	2.14E-05	0.233004882	0.031635807	0.132578632	0.702927277	0.011253771	0.52712976	0.171354	13.35042104	1.151778289	4.396271017	0.017731741	0.473372119	0.004165531	3.70E-06	1.93E-05	0.00340563	1.586032576	0.051889298	27.86594043	0.057520748	0.006629181	4.23E-06	0.148815987	4.909700527	0.268191022	0.00052174	0.389212771	5.51E-06	0.072687786	3.68E-05	7.66E-06	0.002614531	1.12E-06
1	1739.416	1	1	1	1	1	1	1	0	1	0	13.25249652	16.99212429	4.032421203	0.030887227	0.020334552	0.068817054	0.060034625	0.038165916	0.329091398	0.013412105	0.526179581	0.059431711	8.461290383	0.334857603	2.902743145	0.025831289	0.222976095	0.068859158	1.33E-06	0.014310883	6.02E-06	0.971597024	0.009045384	16.17719155	0.036307533	0.0059096	1.31E-06	0.061818164	3.694773997	0.469799872	0.000490802	0.137328677	0.001910908	0.03378318	0.000660039	2.58E-06	8.83E-06	2.62E-07
1	1244.156	1	1	1	1	1	1	1	0	1	0	9.24045097	10.09749526	3.89684402	4.80E-06	1.21E-05	0.005058706	0.06757734	0.004681707	0.034961987	0.015640852	0.406536407	0.210457374	5.52057955	0.365944821	2.374780803	0.018087043	0.052770163	0.023758584	2.32E-06	1.15E-05	0.006575519	0.696608442	0.041115505	9.0917577	0.02596481	0.081546476	2.47E-06	0.021055479	3.870113347	0.76124045	0.000507363	0.040757947	0.000346494	0.052187605	0.002460678	0.000402221	0.007068036	0.000465663
1	779.4828	2	1	1	1	1	1	0	0	1	0	4.169855883	4.75749125	1.797138844	0.184816371	2.29E-05	0.008701628	0.007608413	0.004868788	0.054913769	0.008551539	0.126442493	0.012242516	2.74559918	0.039419417	1.035307271	0.003840155	0.038414053	0.010984937	0.000405673	2.05E-05	1.30E-05	0.308332063	1.41E-05	4.493361933	0.013477971	0.037630067	0.000467978	0.01155065	1.32373136	0.186039334	0.000523408	0.020208869	0.000604085	0.03964777	0.159693929	8.11E-06	0.014807112	1.21E-06
0	1864.702	1	1	1	1	1	1	0	1	1	1	9.07085111	11.2590685	5.362381017	0.009924184	0.003885626	0.012012416	0.02088341	0.006882614	0.088286899	0.005649039	0.330636621	0.119433355	5.755958157	0.104177427	2.144819831	0.025434636	0.125811147	0.176217845	0.00103974	0.003556657	0.000136864	0.784184866	0.006068496	10.44112371	0.025980586	0.028878547	0.002247073	0.020290292	4.787382413	0.200345491	0.000486699	0.031766475	0.002312994	0.039520956	0.055728121	0.001230831	0.003961804	0.002982938
1	1227.512	1	1	1	1	1	1	1	0	1	0	22.51092222	29.38452118	6.185810793	0.001627104	1.24E-05	0.143709297	0.03102955	0.090772047	0.536098164	0.016534407	0.626256971	0.170939504	14.29469122	0.903568721	5.109658633	0.046220485	0.385913187	0.006598395	0.000491858	0.001453761	0.003704351	1.670621282	0.089604134	27.58279837	0.063843175	0.071494841	0.002364401	0.124561847	5.604552377	0.431010723	0.000507929	0.302423158	0.000490202	0.083273832	0.008845156	4.75E-06	0.002646406	5.91E-07
1	2316.589	1	1	1	1	1	1	1	1	0	0	20.89112601	21.17666428	10.81314277	0.001227264	0.001014135	0.038918608	0.081897864	0.030779924	0.240176259	0.022192632	1.14739169	0.233441357	13.37520151	0.669868794	4.130371783	0.037035595	0.324389765	0.074411769	0.019696893	0.007835059	0.003606034	2.27691786	0.179360692	18.22565301	0.272407483	0.104149443	0.063211706	0.110486282	6.3445723	0.922408649	0.000472184	0.173800288	0.026489236	0.357261959	0.791238423	1.29E-06	0.002118195	1.04E-07
1	968.2257	2	1	1	1	1	1	0	0	1	0	9.001575013	10.24262587	3.376511967	0.065782761	1.77E-05	1.77E-05	0.05051176	0.007922637	0.052138534	0.015140834	0.339863446	0.029812878	5.73534745	0.028261803	2.378942381	0.025108071	0.072972522	0.021058221	8.21E-05	0.012108485	0.000972658	0.784815012	0.005575792	9.490297587	0.025465239	0.069084422	9.17E-05	0.031171275	3.293115351	0.486728308	0.00051683	0.011924936	0.002858658	0.05585417	0.053519107	0.011647931	0.006150509	0.012931631
0	1689.607	1	1	1	1	1	1	0	0	1	0	9.903984667	12.28177713	8.846340203	0.00578503	0.002928116	0.003730419	0.025820139	0.001450507	0.068606565	0.001448956	0.238165794	0.059628103	7.13955228	0.02683532	2.359703867	0.008889776	0.071436087	0.139030626	1.76E-05	0.002650549	0.000198056	1.109418096	0.002036312	10.97060806	0.009478769	0.085747456	1.74E-05	0.008862896	8.396935477	0.599785395	0.000492443	0.006620978	0.000541283	0.011281273	0.002039525	8.21E-06	0.000277726	0.000119198
1	1211.265	1	1	1	1	1	1	1	1	1	0	26.51004829	33.59533477	7.747280663	1.38E-06	1.27E-05	0.150545357	0.02170983	0.094361219	0.521928969	0.014669451	0.729087454	0.348898153	16.12555235	1.209166224	5.404074683	0.037743278	0.4789549	0.01890733	2.41E-06	1.20E-05	0.008756947	2.817764591	0.147988204	32.94614472	0.055590747	0.024203797	2.58E-06	0.151705162	7.53115884	0.956340941	0.000508482	0.321359378	3.60E-06	0.1371499	2.28E-05	4.84E-06	0.006274298	6.07E-07
1	1445.281	1	1	1	1	1	1	1	1	1	0	11.20699748	14.23331836	5.37825882	0.096653273	9.19E-06	0.035266987	0.008276596	0.024742075	0.146085797	0.01167577	0.399360121	0.215507278	6.790030233	0.516202937	2.645860127	0.011835616	0.183656768	0.186132068	0.000144616	0.001268341	0.006883734	0.893384701	0.102650063	13.34357543	0.034327136	0.025356589	4.96E-05	0.038551477	4.851434167	0.470699563	0.000500571	0.101403423	0.001556364	0.084835956	0.015907239	3.66E-06	0.015820978	0.001600158
0	1875.538	1	1	1	1	1	1	0	1	1	0	13.43366393	17.86216477	9.60067458	0.011562102	5.10E-06	0.031389959	0.007654408	0.023558278	0.149030387	0.0135679	0.434147227	0.230127118	8.290278963	0.570446719	3.005828454	0.058940072	0.237364967	0.28894729	1.15E-06	0.001039054	0.007627648	0.984192852	0.239477972	16.89523318	0.044091315	0.012842395	1.10E-06	0.038276458	8.79021324	0.669761099	0.000486346	0.110696648	0.003406111	0.07934752	0.019707923	0.003155313	0.028114438	0.003315208
1	1334.727	1	1	1	1	1	1	1	1	1	0	7.209249033	9.13090411	2.831440891	0.002517099	0.000138926	0.035373353	0.006117158	0.022273069	0.153371392	0.01049451	0.210795457	0.037670568	4.838706137	0.21095655	1.390726903	0.012547844	0.127402118	0.007740866	0.002933554	0.001170933	0.000120849	0.76010895	0.004390666	8.581957747	0.038490431	0.126412702	0.010698848	0.038131221	2.219328041	0.212948282	0.000504293	0.077064078	0.003828541	0.043667541	0.116311719	4.18E-06	0.000332234	4.99E-07
0	1953.887	2	1	1	1	1	1	0	1	1	0	17.05934642	21.93623827	7.22721331	1.19E-05	4.58E-06	0.006635953	0.000617695	0.00713034	0.111817032	0.004094119	0.776338684	0.380930593	10.51922195	0.755673132	4.34822666	0.017434549	0.359964243	0.015724597	1.05E-06	0.000471438	5.07E-06	2.008761784	0.038360959	19.79555218	0.022146238	0.011555491	9.91E-07	0.038911802	6.190825353	1.127602345	0.0004838	0.092083974	0.000246537	0.028927216	0.000470381	2.00E-06	0.007206478	0.000209043
1	1015.916	1	1	1	1	1	1	1	1	1	0	13.9541446	18.47642709	3.84502417	0.000426733	1.65E-05	0.080691109	0.016363357	0.050075896	0.283517192	0.009998404	0.427710606	0.124764407	8.868137513	0.52235995	3.216437277	0.025163076	0.210284333	0.005852031	3.00E-06	0.001889811	0.002926743	1.237167787	0.032452424	17.45295927	0.031938288	0.031010997	3.32E-06	0.073616486	3.469198763	0.455963088	0.000515181	0.157120034	4.47E-06	0.0529723	0.001084131	6.11E-06	0.002171926	8.28E-07
1	1286.74	1	1	1	1	1	1	1	1	1	0	22.39068342	30.61959743	6.691853547	0.000883523	1.14E-05	0.137262003	0.022766789	0.087467355	0.506107684	0.020177564	0.682194692	0.309213525	14.41941092	1.132407202	4.786582213	0.035401167	0.398144973	0.078578728	5.75E-05	0.000927839	0.008242172	1.759308208	0.072744889	28.87871946	0.064257134	0.057919968	6.09E-05	0.09848567	6.11562201	0.134349771	0.000505917	0.306728835	0.002506875	0.125955304	0.011193046	0.001991086	0.005912397	0.001687221
0	1255.029	2	1	1	1	1	1	0	0	1	0	8.067980293	8.924150863	3.025043575	0.000432016	0.000154944	0.002229808	0.00938325	0.002068358	0.057870698	0.000877222	0.378405772	0.132973177	4.883924817	0.212681936	2.28212626	0.022602101	0.061774633	0.020863449	0.001423452	0.005865719	0.001398749	0.832765915	0.038122038	7.999635357	0.017290784	0.022550611	0.005609984	0.051143647	2.184692955	0.317901664	0.000506993	0.026231337	0.005245108	0.064355341	0.108885264	0.0037222	0.014238049	0.012386528
1	1112.979	1	1	1	1	1	1	1	1	1	0	9.828996847	10.59256362	3.272348302	3.24E-05	1.45E-05	0.004454766	0.008129784	0.007431335	0.047964644	0.026575584	0.54521608	0.199090064	6.25425706	0.362321433	2.371595749	0.066260179	0.057973735	0.010670371	0.002375721	0.006025396	0.005414742	0.875613633	0.040184497	9.55602288	0.051696397	0.050443324	0.011114036	0.019336059	2.723679909	0.293908859	0.000511842	0.03872158	0.003582808	0.097615835	0.127317557	5.44E-06	0.003948771	0.078980396
0	1278.86	2	1	1	1	1	1	0	0	0	1	4.183352057	5.250986007	5.167393837	0.083179192	0.002292169	0.003555867	0.008005295	0.001657407	0.029209755	0.005202571	0.12612921	0.064811231	2.845128221	0.09937062	1.002966805	0.014559318	0.067354178	0.125743129	4.64E-06	0.001469131	0.001595059	0.196558029	0.005027287	4.734871837	0.010171707	0.036913373	4.92E-06	0.00775798	4.6525412	0.323922443	0.000506184	0.010534205	0.000250933	0.013064255	0.000755538	4.47E-06	0.010184103	4.06E-05
0	1064.927	2	1	1	1	1	1	0	0	0	0	23.52764419	24.18587434	4.93248205	0.080378504	0.076806481	0.060030321	0.135437644	0.00752356	0.425051852	0.014413245	1.605860093	0.434233513	13.08389647	0.84088478	6.6738181	0.017808983	0.139068965	0.007897612	2.84E-06	0.066650727	1.03E-05	1.997312464	0.226430626	21.79550797	0.044821264	0.081651808	3.11E-06	0.096756694	4.073419883	0.549177715	0.000513492	0.127979217	0.007374159	0.054624597	0.004800525	5.77E-06	0.007396585	0.001720427
1	551.7093	1	1	1	1	1	1	1	1	0	0	4.5946531	4.75786969	3.189064179	0.004706043	0.051695378	0.034440695	0.077488091	0.001770912	0.096029594	0.00607079	0.354507756	0.11119787	2.610843819	0.134460545	0.930481156	0.009436373	0.070054626	0.209401827	5.03E-06	0.028676704	0.002124124	0.14618135	0.02592371	4.402257377	0.010010225	0.045769495	6.03E-06	0.000823221	3.146265152	0.085551397	0.000531457	0.010156098	0.003563851	0.011188214	5.19E-05	1.06E-05	0.00171346	1.73E-06
0	1677.718	2	1	1	1	1	1	0	1	1	1	12.28372487	15.07199587	7.904762687	0.052064613	0.01106349	0.01258656	0.030975739	0.004525393	0.063210162	0.016334343	0.521179246	0.240793462	7.269794063	0.411222805	2.81239941	0.044681295	0.192935594	0.355008977	1.43E-06	0.008428111	0.006882342	0.95379298	0.204285203	14.36879692	0.040061312	0.02540732	1.41E-06	0.027355498	7.624560867	0.659921187	0.000492835	0.042867025	0.001692728	0.066657559	0.001327272	2.77E-06	0.009895486	0.000648827
1	880.0217	1	1	1	1	1	1	1	1	1	0	6.620065497	7.09790955	3.698513387	0.000156731	1.99E-05	0.002962225	0.086859765	0.002622609	0.03697932	0.026892327	0.240180679	0.117479354	4.231498477	0.198835548	1.322305691	0.030894132	0.067140874	0.02921153	0.000271932	0.000978453	0.00326406	0.414089447	0.028437223	6.67650152	0.028002605	0.106997759	0.000102777	0.011753643	4.27898971	0.422293027	0.000519894	0.021385735	0.000840598	0.031633042	0.022218643	7.19E-06	0.002482138	0.000577254
1	1165.897	1	1	1	1	1	1	1	1	1	0	20.99643072	27.07374088	7.04844111	0.013635392	0.000175055	0.151833921	0.054047428	0.108360095	0.540032828	0.008210835	0.624948485	0.094870525	13.17847925	0.786726316	4.69548593	0.044626637	0.407864617	0.045873181	0.003795366	0.018152589	0.000414974	1.572534343	0.00317598	25.18854227	0.070653804	0.077199389	0.013430031	0.138546779	5.982257107	0.303410026	0.00051003	0.293960626	0.006787493	0.140399638	0.212564339	0.004565926	0.012321185	0.022538041
0	1807.899	2	1	1	1	1	1	0	0	1	0	13.79857173	16.75573071	5.16690511	0.002915603	0.002386996	0.003998556	0.010663629	0.002362116	0.151373064	0.005095002	0.593951814	0.139935046	8.752177933	0.320995749	4.022879517	0.026947012	0.099377392	0.022269574	0.000337565	0.002704535	0.001320521	1.231643761	0.019704958	15.31618605	0.028592062	0.151876401	0.00054793	0.066188676	3.908399923	0.838658326	0.000488555	0.062315618	0.001340499	0.0383742	0.011175186	0.00085515	0.008988988	0.00092299
1	2361.843	1	1	1	1	1	1	1	1	1	0	11.11492354	11.81892763	3.936258713	0.024549214	0.002859617	0.035372536	0.007028621	0.027703427	0.218465377	0.00867423	0.516735877	0.089335412	6.912172793	0.411021238	2.317993585	0.029018686	0.189568566	0.041082733	0.015133073	0.003150991	0.000496771	0.962611774	0.047985589	10.75111659	0.07504714	0.03908399	0.022175976	0.041801227	2.165671691	0.35084337	0.000470754	0.134898792	0.00888289	0.211726392	0.320498214	1.23E-06	0.004982214	9.72E-08
0	1590.94	2	1	1	1	1	1	0	0	1	0	6.38437273	9.37947291	3.740251853	0.002827965	0.003212641	0.002627841	0.014372196	0.000912894	0.024688851	0.005833213	0.151185272	0.029598409	5.059873843	0.049682061	1.316316029	0.023460213	0.063099472	0.037434785	0.000430148	0.003460478	6.78E-06	0.607888026	0.017386345	8.736866733	0.008105382	0.041031429	0.000724685	0.032755749	2.89700971	0.315084232	0.000495709	0.005437664	0.000824295	0.145133561	0.011776178	0.001384876	0.001320774	0.001039766
0	3755.197	1	1	1	1	1	1	1	1	1	0	0.171002977	0.19368414	0.121564845	3.64E-06	3.89E-07	5.85E-07	1.18E-06	9.18E-07	0.00123369	0.00130191	0.005807433	0.000757694	0.145123765	0.007038909	0.007387657	0.021704344	0.001194586	1.31E-06	1.40E-07	0.000202135	1.19E-06	0.020404431	0.004314114	0.181154349	0.00205058	0.000376344	9.72E-08	2.91E-05	0.108993677	0.056916828	0.000428793	0.000846649	0.000133928	0.002090245	0.000199309	2.32E-07	1.22E-06	4.76E-05
1	801.6462	1	1	1	1	1	1	1	1	0	0	12.42017474	14.76930685	3.658434167	5.81E-07	2.22E-05	0.001222667	0.031550475	0.001030967	0.072663243	0.017955547	0.428165263	0.048192439	8.032535947	0.07379416	3.580254517	0.009223392	0.066924574	0.042354237	3.81E-06	2.00E-05	0.001303502	0.866146647	0.003228578	13.77227688	0.037536597	0.032996809	4.37E-06	0.025918897	3.291963499	0.18107209	0.000522631	0.0308502	5.67E-06	0.029650884	3.80E-05	7.89E-06	0.001005303	1.16E-06
1	1035.344	2	1	1	1	1	1	0	0	0	0	13.01648501	15.92941955	4.520799703	6.58E-06	1.61E-05	0.05457123	0.012463516	0.033307272	0.192848421	0.0111722	0.362555783	0.169929114	7.917048587	0.494396935	2.677161897	0.021684932	0.20371202	0.0674285	7.62E-05	0.001625593	0.005013414	1.380340741	0.039693189	15.91643612	0.029323781	0.024703136	8.41E-05	0.037344352	4.413835063	0.467694145	0.000514511	0.115827355	0.001990287	0.066250016	0.014911674	5.97E-06	0.003196297	0.002629894
1	1094.364	1	1	1	1	1	1	1	1	1	0	13.81424096	15.20264453	4.703417027	0.018011384	0.012488463	0.01285126	0.043950484	0.006701389	0.094170162	0.020669078	0.652123462	0.202088133	8.49764692	0.324445826	3.87775334	0.028045564	0.056945189	0.008161095	0.000820438	0.010069479	0.005859981	1.020693693	0.082255781	13.81023967	0.039458752	0.057835138	0.001452223	0.038160312	4.08711984	0.476428322	0.00051248	0.047236151	0.003231381	0.071290481	0.036334266	0.002003993	0.015798282	0.00246254
0	1054.476	2	1	1	1	1	1	0	1	0	0	9.099755633	7.977202853	3.763580057	1.30E-05	1.57E-05	0.019951014	1.66E-05	0.01774191	0.026843923	0.014338017	0.836719535	0.757855932	3.868705847	1.368346784	2.233063894	0.048224356	0.110425392	0.006839431	2.87E-06	0.005764219	1.04E-05	0.742957438	0.179885327	7.018406093	0.013088832	0.026666849	3.16E-06	0.005542217	3.617045997	0.225073367	0.000513852	0.118026273	0.0010021	0.026572835	0.004141959	5.84E-06	0.017436812	0.001311959
1	657.4423	1	1	1	1	1	1	1	1	1	0	9.980012737	10.10000438	3.48255771	0.030349372	0.00035117	2.59E-05	0.022674608	0.001356988	0.051462393	0.011028147	0.301882063	0.027119141	6.941791977	0.036826839	2.201161852	0.00562543	0.049162804	0.011219667	0.005535546	0.003662347	1.43E-05	0.758641354	0.001443179	9.869865687	0.037591775	0.036147428	0.023122388	0.015965372	2.600363417	0.10069429	0.000527705	0.00876156	0.006872584	0.050508871	0.272293486	9.38E-06	0.002086654	1.46E-06
0	1430.032	1	1	1	1	1	1	0	1	1	0	18.57036468	25.72208592	11.00116185	2.14E-06	9.38E-06	0.110649468	0.025442824	0.071233613	0.448742965	0.009499839	0.448476297	0.073923852	12.14090253	0.658790989	4.225306777	0.046922857	0.316565498	0.002994086	1.89E-06	0.001899124	0.00155306	1.323932084	0.00796308	24.34157795	0.049807152	0.00875824	1.95E-06	0.098072649	9.247058793	1.479475143	0.000501083	0.250331642	0.001725679	0.05620823	0.007360863	3.73E-06	0.000722982	0.001884492
0	1511.111	2	1	1	1	1	1	0	1	0	0	14.02942356	19.05176779	7.513768173	0.019314724	0.00157361	0.045542241	0.012358739	0.029802023	0.20304729	0.009620157	0.417317384	0.135474436	9.210415687	0.445286547	2.821626106	0.047432784	0.192692774	0.091273638	0.005180139	0.004295881	0.002747109	1.409708917	0.075781943	17.69947562	0.038982126	0.089445025	0.00916954	0.044133539	7.055312537	0.485560964	0.000498368	0.114263559	0.003853544	0.06615749	0.049437268	3.39E-06	0.003584408	0.002090091
1	1735.537	1	1	1	1	1	1	1	1	1	1	8.810777583	11.0962579	4.9036279	2.47E-06	6.17E-06	0.000928807	0.011274447	0.000953199	0.086867787	0.000536567	0.277233574	0.077732017	5.50351146	0.132685015	2.300363022	0.01985475	0.116701324	0.199303778	6.97E-05	6.27E-06	0.000181164	0.580922424	0.068510736	10.08306631	0.024612207	0.317592601	6.83E-05	0.040052694	4.32816541	0.707184301	0.027492066	0.0299932	0.000348935	0.029151306	0.021475163	0.002934984	0.00857629	0.002465801
1	892.8006	1	1	1	1	1	1	1	0	1	0	19.84525699	27.97025983	5.51646506	0.000162649	3.91E-05	0.215009603	0.030451457	0.124123552	0.672312832	0.018759733	0.505594121	0.163621023	12.78405058	1.090320272	4.135919223	0.025829011	0.45107229	0.004949524	0.000137475	0.000215117	0.003283515	1.407546278	0.069818391	26.39610116	0.062087163	0.006596765	0.000266356	0.134242647	4.87920532	0.407542342	0.000519449	0.370391429	0.000319329	0.06768387	0.004532156	0.000196079	0.003555445	0.0003787
1	1045.499	1	1	1	1	1	1	1	0	1	0	12.67023722	15.65462632	3.841182263	1.48E-06	1.59E-05	0.081450564	0.010945714	0.050338342	0.276660659	0.020992565	0.444932451	0.257901092	7.801962737	0.753178856	2.69161819	0.035775768	0.204626603	0.004376431	0.000307176	0.000804656	0.007145156	0.99678874	0.101558171	14.77239211	0.041576914	0.051069876	0.001232819	0.053478135	3.677551243	0.387305741	0.000514161	0.170753788	0.000360442	0.07034063	0.01074925	0.001021319	0.005274279	0.000952628
1	1219.402	2	1	1	1	1	1	0	1	0	0	12.55332518	16.06759607	3.63456202	7.54E-06	1.25E-05	0.063554199	0.012013108	0.041343842	0.235533153	0.006328731	0.375213227	0.132208728	7.847641573	0.489253659	2.821997472	0.031798292	0.187144826	0.007052762	2.39E-06	0.001468451	0.003314262	1.120401147	0.037555311	15.16599021	0.025833398	0.052857074	2.55E-06	0.067058753	3.3702451	0.268628522	0.000508205	0.137391114	3.57E-06	0.05369875	0.000841284	4.79E-06	0.002371178	5.99E-07
1	1017.874	1	1	1	1	1	1	0	1	1	0	14.05687563	16.62246157	5.120140507	2.18E-06	1.65E-05	0.002980725	0.027441581	0.002630348	0.200831721	0.014673374	0.581859066	0.127392496	8.661848847	0.34974078	3.92780695	0.021729584	0.129693222	0.015853338	2.99E-06	0.000459699	0.000676821	1.286143529	0.032389388	15.36942666	0.045690893	0.033601063	3.31E-06	0.065493474	4.382849763	0.617084039	0.000515114	0.078265006	0.003324024	0.053833452	0.056554417	0.006911928	0.018003499	0.011125166
0	4290.185	1	1	1	1	1	1	1	1	1	0	1.10315478	1.360868281	0.44449566	6.24E-05	1.87E-07	0.000534642	0.000486812	0.000678077	0.008368913	0.001376495	0.033388757	0.009050907	0.723168623	0.024790949	0.253431727	0.035322869	0.011328392	0.005597886	9.32E-06	5.99E-05	0.000281769	0.073755317	0.053859988	1.278014629	0.004590766	0.002442482	5.48E-06	0.002087541	0.396803911	0.391064178	0.000413695	0.006216352	4.77E-05	0.007197239	0.000430272	7.37E-07	0.000143232	1.03E-05
0	1439.984	1	1	1	1	1	1	1	1	1	0	19.45861351	25.55104673	5.688056843	0.032070106	0.000962242	0.109558707	0.025195842	0.070758655	0.446554245	0.00781489	0.527469406	0.09763508	12.39921235	0.704240861	4.285823137	0.062859608	0.347369125	0.034226031	0.003879326	0.002723987	0.001388227	1.64309524	0.056609375	24.19867679	0.057287464	0.025755579	0.006742782	0.112664237	4.817539723	0.355639551	0.000500749	0.253419712	0.002945453	0.086405664	0.049178215	3.69E-06	0.004823876	0.000947174
1	752.3497	2	1	1	1	1	1	0	1	1	0	5.07391449	5.853149353	2.259393718	0.002230496	2.37E-05	0.000432902	0.006597702	0.000835316	0.041803821	0.026425186	0.15785324	0.029906569	3.546225493	0.04020975	1.072500839	0.010198687	0.059748854	0.019608682	0.000138716	0.00154935	0.000452039	0.376661788	0.003948899	5.883812343	0.027562909	0.011392063	0.000401917	0.015557081	2.575827697	0.185442767	0.00052436	0.008833457	0.000673407	0.016526658	0.007619025	8.37E-06	0.000351729	0.000707298
1	1181.357	1	1	1	1	1	1	1	1	1	0	10.48066696	16.3600384	11.931837	0.025272005	1.32E-05	0.000512142	0.010109893	0.000467754	0.034564549	0.007220786	0.186313557	0.027305372	6.626194143	0.053371319	2.417965293	0.012893069	0.29508089	0.780011236	0.000129471	0.001228464	0.000640694	0.490176602	0.013822897	15.97709679	0.041281377	0.004702836	0.000139406	0.00946558	11.37782554	0.565409337	0.000509502	0.014230038	0.000773897	0.02725767	0.016220628	5.02E-06	0.002955813	0.000747816
1	1506.89	2	1	1	1	1	1	0	0	0	1	17.49886814	20.80159882	7.027228937	0.000366852	0.000219503	0.003276623	0.005770224	0.003204757	0.182249803	0.004122225	0.727468826	0.167691688	10.59780629	0.418879565	5.020538873	0.026005957	0.140735948	0.09463163	0.000989985	0.001037053	0.000914176	1.566542677	0.081726129	19.17324442	0.046616921	0.043370059	0.001660995	0.231912568	5.625295193	1.32446684	0.000498509	0.085204634	0.009216345	0.065711116	0.07985138	0.009571637	0.035536237	0.010123515
1	1143.698	1	1	1	1	1	1	1	1	1	0	24.14776449	27.28470771	5.1459275	0.001636622	0.160892198	0.267471187	0.315735709	0.096189992	0.936620804	0.029919045	1.692098975	0.313203554	14.32819087	0.941561731	4.820063473	0.022875022	0.392695397	0.013105406	2.60E-06	0.096359506	0.002641429	1.480315465	0.056839721	25.33823076	0.057995152	0.061089746	2.81E-06	0.107966825	4.64522993	0.507007469	0.000510789	0.305932765	0.012943755	0.057119522	2.48E-05	5.25E-06	0.00191569	6.76E-07
1	992.8085	2	1	1	1	1	1	0	0	0	0	7.87854283	9.100501203	5.116627343	0.00355074	1.71E-05	0.003870438	0.008102981	0.003397515	0.048241059	0.026398776	0.318208104	0.162083893	5.182229007	0.358140121	1.648379597	0.025433491	0.071370383	0.102367284	3.07E-06	0.009311722	0.004801149	0.618678385	0.01789385	8.438195873	0.038632843	0.041739132	3.42E-06	0.005313055	5.062763917	0.309917354	0.00051598	0.037034379	0.004291952	0.053284504	0.010648263	0.002094656	0.00370027	0.008469015
0	1849.903	1	1	1	1	1	1	1	0	1	0	28.08501724	34.72227037	8.646734107	0.002764172	0.002322209	0.009181455	0.005228823	0.007922833	0.272145379	0.005003195	1.241548172	0.421093738	16.89085791	0.945470829	7.733052363	0.007141528	0.454147945	0.003064188	0.000582831	0.002111694	5.51E-06	3.168995582	0.248459154	31.41886345	0.049460618	0.008215506	0.000979218	0.126979552	7.36871106	1.240978691	0.000487182	0.14752301	0.000780009	0.057920407	0.005057186	2.26E-06	0.007981583	0.00024666
1	1329.796	1	1	1	1	1	1	1	1	1	0	20.2054253	20.64507821	6.46214913	0.001193417	0.001118937	0.004069648	1.27E-05	0.003834827	0.128659481	0.024489078	1.046397141	0.220358782	12.33458789	0.45094757	5.809415813	0.009642819	0.095403391	0.020837373	0.010475111	0.007608053	0.002408727	1.914544908	0.086102538	18.65257629	0.116710785	0.050618057	0.040757459	0.026984577	4.168013743	0.914896378	0.000504459	0.066546486	0.02516564	0.138997866	0.57928616	0.012104655	0.078559921	0.013544508
1	695.5143	1	1	1	1	1	1	1	1	1	0	13.84111886	18.12339197	6.14770895	2.63E-07	2.56E-05	0.077147541	0.017259087	0.042410259	0.235318528	0.006423971	0.343792725	0.035977092	9.2200408	0.320160703	3.092702862	0.044141453	0.269896659	0.052148669	4.28E-06	2.28E-05	1.39E-05	1.264144487	3.03E-06	16.55813632	0.024151094	0.085666772	5.01E-06	0.202781741	5.604801553	0.438579599	0.000526361	0.123411855	6.38E-06	0.05977814	4.34E-05	8.96E-06	2.46E-05	1.38E-06
1	1508.058	1	1	1	1	1	1	1	0	0	0	14.41983769	18.98775367	3.597201707	0.018190313	0.013956523	0.109882732	0.048674888	0.065718584	0.449804698	0.004571334	0.487996196	0.062266268	9.218086717	0.58884787	3.046105022	0.047392835	0.287188265	0.005872151	0.001617864	0.010914394	7.25E-06	1.015673241	0.009426914	17.82024304	0.047746719	0.009306037	0.006771243	0.083660605	2.752102854	0.313788281	0.00049847	0.228020963	0.00347972	0.060068738	0.034182724	3.40E-06	1.11E-05	0.000849929
1	984.8125	1	1	1	1	1	1	0	0	0	0	11.86900752	8.729777953	2.396772913	0.303294778	0.19999227	0.139542085	0.385498403	0.003954046	0.489071873	0.03042189	1.542699345	0.215972641	6.383834083	0.096993027	2.300885523	0.01274913	0.072878654	0.027991163	3.10E-06	0.11733839	1.10E-05	0.597378128	0.006126488	7.9709692	0.022692274	0.054018462	3.45E-06	0.016649564	2.365936791	0.310623412	0.000516256	0.016384638	0.015436214	0.01047773	3.03E-05	6.34E-06	1.85E-05	8.70E-07
1	1417.928	1	1	1	1	1	1	1	1	1	0	19.2016465	25.66854724	5.64242998	6.30E-09	9.54E-06	0.111534034	0.025746478	0.071376797	0.462815494	0.017095272	0.445950098	0.049922894	12.57113363	0.593706024	4.159551467	0.044747651	0.368371858	0.012905077	1.91E-06	9.30E-06	7.79E-06	1.583633701	1.88E-05	24.60176999	0.054307107	0.005639501	1.98E-06	0.135644854	5.121957223	0.547216277	0.000501489	0.24551301	2.86E-06	0.060721052	1.76E-05	3.78E-06	1.21E-05	4.37E-07
1	2027.127	1	1	1	1	1	1	1	1	1	1	18.94623705	21.62625375	6.533965543	0.004010735	0.00342841	0.006981869	0.024096507	0.004728729	0.214952307	0.005304377	0.878027731	0.277934208	11.14378588	0.586238987	5.405214187	0.030103718	0.175309928	0.064930054	5.03E-05	0.004492534	0.000162473	1.737683898	0.28226844	19.73773819	0.048491286	0.024526047	4.69E-05	0.075255632	5.463125153	1.210346073	0.000481431	0.104864171	0.0013239	0.079032258	0.033401552	0.002559961	0.011482981	0.002225648
1	2377.191	1	1	1	1	1	1	1	1	1	0	11.99112167	14.90318206	2.666475413	5.16E-05	3.33E-05	0.035741417	0.014130849	0.028482256	0.2216303	0.00459581	0.360112847	0.097957144	7.628175283	0.413613201	2.897492963	0.05406975	0.157464093	0.001774587	0.000195734	0.000371922	0.002695478	0.905183038	0.033453225	13.88306242	0.034964192	0.004565512	0.000278022	0.048312348	2.073364414	0.841851288	0.00047027	0.136452837	0.000411236	0.049198391	0.005441008	1.20E-06	0.001520583	0.00019244
1	1236.475	1	1	1	1	1	1	1	0	1	0	21.15643305	28.02438694	5.63211832	0.009623851	1.22E-05	0.142141464	0.030758138	0.088442031	0.524285015	0.003499537	0.573215842	0.156048168	13.32955107	0.886714376	4.91428419	0.059119211	0.345392276	0.001307252	2.34E-06	1.16E-05	0.003677795	1.487508239	0.099203058	25.92427839	0.050638178	0.108881545	2.50E-06	0.109032862	4.812553787	0.720723732	0.000507624	0.299942789	3.50E-06	0.067020592	2.21E-05	4.70E-06	0.002623205	5.83E-07
0	1135.244	1	1	1	1	1	1	1	1	1	0	21.57195658	23.10641265	5.308675833	0.016905005	0.011991215	0.025962266	0.021069542	0.016347413	0.274844295	0.007636955	1.373185967	0.730900357	11.30597618	1.434685233	6.297057423	0.045839743	0.156646484	0.061031677	0.001294995	0.007298589	9.78E-06	1.897413677	0.427926616	20.59985779	0.042409415	0.297239949	0.002459516	0.108079138	4.29466369	0.660319017	0.000511079	0.180851231	0.001578054	0.052173486	0.011018492	5.30E-06	0.017598058	6.85E-07
1	1254.991	1	1	1	1	1	1	1	0	1	0	9.839019953	13.70141495	5.3275436	3.60E-05	1.19E-05	0.038899575	0.011317391	0.024055165	0.162643793	0.006316153	0.209946039	0.022593795	6.315720057	0.201657314	2.151063094	0.021886461	0.205957224	0.211517409	0.000476988	1.14E-05	0.000133218	0.813906322	0.001923715	13.36488434	0.027983898	0.003989746	0.000507142	0.045184693	4.922329067	0.470365005	0.000506994	0.083486039	0.000713246	0.040505267	0.055165874	0.000765919	0.000142054	0.000882914
0	1374.589	2	1	1	1	1	1	0	1	0	0	6.607885483	11.08332688	10.09529153	1.38E-05	1.01E-05	0.001078079	1.21E-05	0.001025492	0.010499578	0.007261328	0.073799212	0.049047044	4.208825513	0.089296005	1.238956489	0.027168047	0.250263421	0.647358828	2.01E-06	0.000483386	0.001463045	0.133770799	0.027816102	10.81414623	0.030112309	0.041785369	2.09E-06	0.005417254	9.959632993	0.413335854	0.000502948	0.007889272	0.000452255	0.014257659	0.000484142	3.98E-06	0.001017939	0.000262763
1	450.4746	1	1	1	1	1	1	1	1	0	0	1.131528283	0.457742917	0.965712258	0.038588788	3.59E-05	3.34E-05	3.00E-05	2.62E-05	0.014974479	6.94E-06	0.009272326	0.000320366	0.44194581	0.000400925	0.084816822	0.000275286	0.003096192	0.008355535	5.63E-06	3.09E-05	1.69E-05	0.025569381	2.24E-05	0.482205886	0.000182733	0.000871954	6.88E-06	0.000895143	0.59593618	0.013654639	0.000535074	0.000104527	8.36E-06	0.000502825	5.89E-05	1.20E-05	0.010228583	2.04E-06
0	1054.63	1	1	1	1	1	1	0	0	0	0	8.8792568	10.20441425	6.735199867	0.000231517	0.000203863	0.008548823	0.043951999	0.007602489	0.063150667	0.015289553	0.512837329	0.336102507	4.810042583	0.640963928	2.061138826	0.042175055	0.14190382	0.267622887	0.001780609	0.005623366	1.04E-05	0.644315075	0.196323469	9.39160681	0.040077526	0.044800548	0.007263035	0.014964195	6.438530203	0.298647168	0.000513847	0.06764091	0.003488196	0.030774875	0.091212473	5.84E-06	0.007471789	0.001311638
0	2007.177	1	1	1	1	1	1	1	1	1	0	7.921754033	10.7387158	5.817785663	0.001198171	0.000221301	0.015617331	0.020068877	0.011703874	0.09399775	0.006261722	0.235702846	0.030969553	5.145570337	0.168635592	1.65861187	0.051843815	0.163054325	0.208047711	0.002560408	0.003684298	0.000220127	0.645737643	0.021654553	10.04549317	0.056181126	0.01449362	0.008560847	0.022373874	4.9923152	0.374268067	0.000482075	0.05578954	0.004514534	0.055336736	0.11909325	1.87E-06	0.002353008	0.00077263
0	1574.856	2	1	1	1	1	1	0	0	1	0	10.25952142	14.25571946	7.56050708	0.027319839	0.000399996	0.026509241	0.014502776	0.018139388	0.130697682	0.008227932	0.313024179	0.04413012	6.65595779	0.241510342	2.158502394	0.048797318	0.221361443	0.312022097	0.004150063	0.006296812	0.000311446	0.879091702	0.017518839	13.34383225	0.072095063	0.012919426	0.01494418	0.031995184	6.41127879	0.478043341	0.000496244	0.077507796	0.007289761	0.071297279	0.204120468	3.14E-06	0.00359814	0.001528438
0	4669.35	1	1	1	1	1	1	0	0	1	0	0.570572304	0.645866868	0.430438492	5.01E-05	1.11E-07	5.73E-05	0.00017146	0.000109097	0.001096898	0.001256686	0.016015974	0.008843363	0.366638835	0.016003552	0.119288572	0.009827527	0.006759436	0.007537382	1.53E-06	2.60E-06	0.000311749	0.017385789	0.018148427	0.622894405	0.00274473	0.001060416	9.03E-07	1.36E-05	0.399803027	0.338399553	0.000403317	0.001804418	3.97E-06	0.003129872	0.000107073	7.81E-08	0.000119976	4.44E-07
0	2095.211	1	1	1	1	1	1	0	1	1	0	7.227492413	8.77564098	4.463658793	0.011200795	0.000335557	0.015185252	0.019391904	0.011303901	0.098635555	0.00767897	0.22306103	0.107373753	4.545221663	0.21518241	1.577507896	0.007995577	0.084921398	0.031143596	0.00055974	0.000800782	0.001929305	0.530394033	0.107609502	8.145333923	0.018469931	0.09302807	0.000778225	0.022008488	4.013210773	0.329516904	0.00047924	0.052186604	0.000610908	0.034119934	0.011507269	0.000140486	0.003066772	0.000337747
1	2125.906	1	1	1	1	1	1	1	1	1	0	10.65890349	14.32509502	3.52898122	0.012941089	3.62E-06	0.047536639	0.008902719	0.035546379	0.256086754	0.008617548	0.273014508	0.070846043	6.94451858	0.411258719	2.243904242	0.011614428	0.195571746	0.005392578	0.001442325	3.87E-06	0.001836367	0.841464274	0.036397784	12.84820581	0.039712676	0.442022888	0.000165085	0.05954046	2.729864074	0.618742335	0.000478255	0.157054602	0.004421953	0.087656413	0.09907927	0.002380904	0.019800843	0.001922515
0	1619.466	1	1	1	1	1	1	1	1	1	1	11.49712347	14.39081357	6.888457907	0.004586678	0.002100916	0.017129041	0.019470745	0.011717971	0.088829201	0.013372379	0.413522405	0.235255167	7.072780273	0.387558495	2.758468914	0.049277874	0.15760049	0.225399792	0.000969817	0.00248193	0.004857576	0.833327854	0.150625565	13.35950872	0.039682547	0.044753429	0.002796098	0.026198663	6.267634143	0.716159926	0.000494763	0.062368587	0.001880924	0.065084149	0.044551702	0.000285055	0.003250772	0.000611333
0	931.4584	1	1	1	1	1	1	1	0	0	0	5.432530757	5.554466703	2.165981273	0.00075892	0.000965249	0.001854329	0.006997204	0.001606879	0.023793699	0.00631684	0.246114284	0.084404237	3.42198212	0.147681454	1.338676075	0.012335025	0.030518323	0.009348523	0.00393678	0.002232796	0.004747954	0.506918737	0.058328745	4.875996603	0.017159348	0.071060223	0.007165824	0.012804843	1.626978529	0.191579519	0.000518105	0.017395094	0.012760968	0.074480258	0.164612518	0.009736362	0.056855587	0.016192959
1	1032.261	1	1	1	1	1	1	1	0	1	0	13.86017611	10.66042722	10.618237	0.031116282	1.62E-05	1.64E-05	1.70E-05	0.001856195	0.047329725	0.037092073	1.399429704	0.211201851	8.953664207	0.382632065	2.396988683	0.013459977	0.207945326	0.079458451	0.047906991	0.034898784	1.06E-05	2.502309017	0.033362969	7.47809435	0.431334378	0.168123276	0.255136677	0.002915879	3.194899887	0.313927036	0.000514617	0.063982576	0.078286306	0.430652759	2.675675258	5.99E-06	1.77E-05	8.07E-07
0	2003.23	1	1	1	1	1	1	0	0	0	0	23.57454323	22.25386878	6.80215103	0.033114701	0.028450781	0.040556356	0.083951129	0.020706427	0.282476704	0.014965134	1.958469965	1.077739389	11.85726872	1.950900025	6.438041967	0.020119778	0.156512289	0.036055153	0.000516929	0.020575871	4.87E-06	1.850874732	0.386993433	19.86952122	0.039066131	0.015790079	0.000827821	0.071978616	5.183152693	1.154462589	0.000964405	0.216858116	0.003319698	0.058409259	0.008912046	0.000846651	0.020914259	0.000539507
0	1276.036	1	1	1	1	1	1	1	1	1	0	13.71456424	16.59866499	5.304233807	0.00038513	0.003351735	0.005080885	0.054102047	0.000946775	0.187808275	0.012582974	0.598318061	0.046098892	8.46177235	0.149247921	3.914115143	0.022550795	0.135212572	0.114588908	0.000611501	0.015718585	8.73E-06	1.141411099	0.004539002	15.45740832	0.036876743	0.028786232	0.001087403	0.057991202	4.8896123	0.516182686	0.00050628	0.047098268	0.000769385	0.036973488	0.011830216	4.48E-06	1.39E-05	0.00030738
1	1110.569	1	1	1	1	1	1	1	0	0	1	20.37913267	24.77601991	5.899288653	0.017338634	0.048102369	0.032523865	0.086341366	1.34E-05	0.2650674	0.014539074	0.9484185	0.072805231	13.30241617	0.146071589	5.25345517	0.00833744	0.143649643	0.083815026	0.002014298	0.030827676	0.004772006	1.9565982	0.006040967	22.63300486	0.058216163	0.090459564	0.010976796	0.189164134	4.371936367	0.704859321	0.001023849	0.047570508	0.01154448	0.237150047	0.198397031	0.007025223	0.03022077	0.008132819
0	2354.518	2	1	1	1	1	1	0	0	0	0	9.696023327	9.115094223	2.116696484	0.037710496	0.004379716	0.007611994	0.015827349	0.004750793	0.126912395	0.00453035	0.609545756	0.27028122	5.193312797	0.523055684	2.682599818	0.051550439	0.060237928	0.003307283	6.71E-07	0.003657891	5.51E-05	0.763953082	0.088882916	8.297742603	0.021692508	0.002435693	5.91E-07	0.030173777	1.581068777	0.477622186	0.026375169	0.07229967	0.000571054	0.023289187	0.004906336	0.000701024	0.007048197	0.000460407
1	3155.957	2	1	1	1	1	1	0	1	1	0	7.162165823	8.264373893	2.904920632	0.004036995	0.004607665	0.012095496	0.022957467	0.00713289	0.129871025	0.008537881	0.307939539	0.037508854	4.58295473	0.112954123	1.381078756	0.067116564	0.106572151	0.053483365	2.74E-07	0.00424006	0.000529096	0.579741087	0.054987028	7.989256977	0.020202101	0.010747138	2.10E-07	0.027618465	2.735263081	1.090740342	0.00044636	0.040145983	0.000856515	0.023090372	0.000420604	4.75E-07	0.000132661	0.000123461
0	2416.822	2	1	1	1	1	1	0	0	1	0	3.202603091	2.947336626	1.170949402	0.003783407	0.002035258	0.003792509	0.01544819	0.002496173	0.020282055	0.008785034	0.223456722	0.140352258	1.720024626	0.252928994	0.736511795	0.065165037	0.013763632	0.013005427	6.77E-05	0.001991906	0.004455652	0.224862854	0.193705976	2.520926349	0.013795599	0.018016172	5.90E-05	8.80E-05	1.091333287	0.304487932	0.000469023	0.024217602	0.000530081	0.036618289	0.003896771	1.15E-06	0.002929908	0.000200136
0	4428.928	2	1	1	1	1	1	0	0	1	0	1.490322982	1.621734383	0.522582779	0.000808402	6.64E-05	0.001356952	0.001798588	0.001522323	0.032118097	0.001509295	0.0745937	0.00892722	0.962800537	0.032800986	0.297832703	0.016113074	0.0199875	0.005181129	0.000171147	0.000292603	0.00037	0.117083125	0.030020149	1.487695004	0.013070493	0.001196588	0.000377698	0.003417829	0.362780475	0.234298795	0.000409867	0.012341477	0.000445757	0.01474801	0.006876521	0.000337055	0.002035653	9.44E-05
1	1047.809	1	1	1	1	1	1	1	1	1	0	17.85610711	23.78434718	5.16861821	0.002183235	1.58E-05	0.127728682	0.026432894	0.076612869	0.447422759	0.01699826	0.498251228	0.136113026	11.47309368	0.757642071	3.981421237	0.061047529	0.316423764	0.005914115	1.73E-05	0.002453958	0.002852768	1.380841481	0.066100591	22.3465952	0.052998656	0.033978673	1.91E-05	0.105678704	4.591909403	0.450815911	0.000514082	0.248832357	0.001026789	0.069154617	0.005551418	5.88E-06	0.002104929	0.001346415
0	759.497	1	1	1	1	1	1	1	1	1	0	4.60489593	6.628828547	4.461827977	0.003665526	0.009723771	0.009314676	0.017217285	0.003829161	0.048321948	0.009694146	0.240752153	0.151437241	3.599822153	0.200458047	0.992421316	0.014434439	0.063574802	0.050601263	0.000103708	0.006577331	1.32E-05	0.434601892	0.0290704	6.270504483	0.009460464	0.01063897	0.000120047	0.009011491	3.271228281	0.140167884	0.000524109	0.016603442	0.001170896	0.011636114	0.007178741	8.30E-06	0.002496241	0.000699299
0	1266.163	2	1	1	1	1	1	0	0	1	0	14.0517843	17.2178839	3.11768009	0.012669415	0.009718192	0.006721089	0.018532097	1.14E-05	0.251364746	0.007644717	0.577437162	0.059933967	8.73685094	0.169787405	4.12936787	0.003677693	0.10574055	0.00077041	2.26E-06	0.005913303	8.80E-06	1.302855668	0.000887638	15.43809977	0.036244975	0.472146943	2.40E-06	0.066367779	2.383175415	0.511075459	0.012158758	0.064849733	0.000807203	0.031340341	2.13E-05	4.53E-06	1.41E-05	5.56E-07
1	673.7844	2	1	1	1	1	1	0	0	0	0	18.89979472	22.08323908	5.736737247	0.0001681	0.0003434	0.002270832	2.41E-05	0.001863974	0.20317066	0.004332791	0.834840762	0.104426719	11.63620764	0.352031754	5.486957637	0.017744091	0.138736408	0.009716797	0.007646659	0.00881929	0.000509785	2.029952965	0.047254682	19.76459996	0.085956159	0.087684621	0.040773062	0.061912057	3.708149507	0.31245757	0.002108512	0.080054457	0.016781084	0.112712571	0.565219682	0.003310545	0.019612257	0.005610454
1	654.0328	1	1	1	1	1	1	1	0	0	0	5.993287047	5.60183546	1.578311418	2.45E-06	2.71E-05	0.013671162	4.92E-05	0.011175211	0.026332559	0.014263698	0.454164853	0.440356033	3.022915842	0.778838747	1.585927904	0.02151758	0.013278471	0.005638861	4.49E-06	2.40E-05	0.013696429	0.511941991	0.197550884	4.732633357	0.020498484	0.021162932	5.29E-06	0.000756396	1.249139024	0.036338974	0.000527826	0.065770051	6.67E-06	0.072269705	4.57E-05	9.42E-06	0.010847125	1.47E-06
1	1013.586	1	1	1	1	1	1	0	0	0	0	22.7091355	30.24717545	5.357821153	0.041478214	0.02832923	0.20251656	0.086193962	0.108640142	0.678862875	0.007424702	0.806891412	0.135285509	14.29601692	0.942299499	5.2165812	0.033900199	0.413960824	0.007567843	0.003903986	0.017729719	0.001466111	1.675699024	0.020352252	28.18001775	0.06503712	0.007742644	0.009215002	0.131675088	4.13299639	0.41675081	0.000515262	0.344492297	0.005048625	0.084627649	0.07381347	6.13E-06	0.001088452	0.000466722
0	2602.729	1	1	1	1	1	1	0	1	1	0	6.893243577	8.172624283	5.1089706	0.01107304	0.000228039	0.012181686	0.012668904	0.010153766	0.086231633	0.007295361	0.21991678	0.067498991	4.378323787	0.200780322	1.414555699	0.058261498	0.096482226	0.035894882	0.001378856	0.000824413	0.001964671	0.524449259	0.023093906	7.60881713	0.036266156	0.026165624	0.003916598	0.018621468	4.323113503	1.226260403	0.000463217	0.053543476	0.002769961	0.048513836	0.055526533	0.000999641	0.010177426	0.000855905
1	707.5595	1	1	1	1	1	1	1	1	1	0	8.537788543	9.636807097	2.508060172	0.002086977	0.000126108	0.00365836	0.016085557	0.003024315	0.057364101	0.021524291	0.368998647	0.132803711	5.41526922	0.220528563	2.31395024	0.007197597	0.047179828	0.004049328	0.001093749	0.000791095	0.00374869	0.681273085	0.046553504	8.987900687	0.03687304	0.018346592	0.004467799	0.017626724	2.212740058	0.264040931	0.000525936	0.03239162	0.001467784	0.047829876	0.06630174	8.83E-06	0.002940416	3.52E-05
1	749.151	1	1	1	1	1	1	1	0	1	0	16.48159605	19.01497265	6.650265503	0.000768534	2.38E-05	0.109672525	0.030948106	0.061336762	0.343566848	0.009125209	0.550675977	0.121503139	10.85413826	0.602796495	3.216099492	0.012478107	0.255402098	0.011184343	0.012065067	0.013411944	0.001359602	1.653474352	0.0261613	17.69238881	0.136220115	0.040534704	0.069953417	0.064133338	3.837540003	0.370460124	0.000524473	0.193797464	0.023948316	0.141384472	0.971151126	8.40E-06	0.001058509	1.27E-06
1	970.1741	1	1	1	1	1	1	1	1	1	0	11.17126491	13.6753208	5.049299483	0.062496524	0.031894972	0.076202121	0.057395977	0.033650222	0.257503488	0.014385437	0.591666584	0.14326249	6.9846262	0.554886456	2.027601082	0.065572774	0.181664419	0.117362405	0.009343398	0.03236575	0.002024134	1.041472286	0.024502039	12.66769679	0.049030593	0.033040965	0.018255128	0.035610136	4.24712345	0.335073223	0.000516763	0.123165009	0.012754712	0.081413187	0.094034831	6.46E-06	0.003049189	0.008005385
1	255.9182	1	1	1	1	1	1	1	1	1	1	0.862058973	0.373250004	0.102288869	2.92E-06	4.68E-05	0.005680461	3.63E-05	0.004270331	0.001578942	7.85E-06	0.137055219	0.154727262	0.136136748	0.274997364	0.247885623	0.005621359	0.001343741	3.96E-05	7.00E-06	3.93E-05	1.98E-05	0.060507023	0.061242159	0.250676682	0.000102246	7.25E-05	8.84E-06	0.00052574	0.078932036	0.020944827	0.000542095	0.022724377	1.04E-05	0.002651773	7.51E-05	1.51E-05	0.004093965	2.78E-06
1	3256.448	1	1	1	1	1	1	0	0	0	0	13.92862729	15.92636918	3.822951487	0.000137476	0.000200032	0.000577537	1.92E-06	0.000816188	0.130880691	0.007322525	0.494027355	0.059751405	8.799152567	0.201310171	3.828378047	0.017329509	0.115218341	0.033327733	0.001210992	0.000294366	0.000128258	1.201047015	0.093047264	14.70321827	0.043839301	0.030248959	0.001598394	0.087840774	3.220267723	0.650602839	0.000443365	0.053342397	0.000953754	0.072125748	0.009550465	0.000303551	0.004231376	0.000170975
1	839.8527	2	1	1	1	1	1	0	1	0	0	7.600376877	8.580048207	2.561842972	6.64E-06	2.10E-05	0.003706339	2.05E-05	0.004317279	0.099793181	0.008329318	0.363667658	0.137799166	4.54600066	0.302999013	2.079953957	0.008790685	0.081613253	0.002832003	3.65E-06	1.90E-05	0.000632066	0.736186759	0.076483978	7.894970767	0.022540187	0.015893157	4.16E-06	0.035413771	2.110335547	0.296035082	0.000521295	0.048117037	0.002730771	0.02687802	0.044205413	0.006989413	0.027382056	0.008820135
1	1229.972	1	1	1	1	1	1	1	1	1	0	17.34223652	19.8523623	6.123698457	0.001049786	0.000962111	1.29E-05	1.40E-05	0.003143049	0.13876165	0.010995921	0.692740049	0.054271423	11.19865082	0.204693306	4.646572957	0.028855683	0.118942199	0.025382471	0.007388275	0.014355905	0.002174731	1.826659742	0.026690337	17.85059303	0.077228915	0.095798938	0.025746053	0.066427597	4.205764623	0.755497877	0.000507845	0.053124277	0.019432477	0.20495238	0.39584731	0.025315459	0.05689626	0.014222635
1	714.2029	1	1	1	1	1	1	1	0	1	0	10.46461697	13.02556692	3.109382876	3.22E-06	2.50E-05	0.028276122	0.019767431	0.015605443	0.122925812	0.008888017	0.294950398	0.020244604	6.70690193	0.120751729	2.602360005	0.014439522	0.122040629	0.009601576	4.20E-06	2.23E-05	1.37E-05	1.044752829	1.62E-05	12.6438797	0.023476873	0.005119198	4.89E-06	0.058502319	2.816869559	0.374384775	0.000525702	0.056637748	6.24E-06	0.034170781	4.24E-05	8.76E-06	2.42E-05	1.34E-06
1	969.57	1	1	1	1	1	1	1	0	1	1	16.96135113	16.00292036	10.9667779	0.001212409	0.001832344	0.006324509	1.81E-05	0.005524654	0.11518974	0.026173812	1.291646242	0.371639632	10.35703614	0.709276951	3.67251551	0.027896969	0.142881463	0.037343555	0.034692328	0.032301259	1.12E-05	2.730377203	0.194069338	12.58160198	0.324081463	0.160720606	0.170330734	0.024236076	4.97045477	0.689570017	0.000516784	0.10636695	0.059616228	0.317689295	2.309064062	6.46E-06	0.005415333	8.91E-07
1	1513.058	1	2	1	1	1	1	1	1	1	0	20.19208988	28.19132218	12.55913929	0.004054405	0.001305941	0.104053357	0.016150539	0.069495157	0.412940518	0.013337152	0.589395908	0.267961602	12.45393161	0.978585504	4.293812713	0.029485849	0.504146008	0.571231023	0.007865498	0.001289269	0.006872991	1.235137363	0.153680975	26.62210266	0.091392128	0.012397388	0.009341576	0.079537205	11.13873866	0.650985046	0.000498303	0.276906011	0.00684656	0.139486962	0.203656275	3.38E-06	0.004664464	3.75E-07
1	734.5086	1	2	1	1	1	1	0	1	1	0	15.13349763	10.6355771	2.862011454	0.061008764	0.281742032	0.185676309	0.436888938	0.004414243	0.551380542	0.035307901	1.937555202	0.443283594	7.71910544	0.4086635	2.855220934	0.027058076	0.070063013	0.020758549	4.10E-06	0.161768689	0.005502704	0.920266937	0.050803496	9.533647027	0.024783822	0.163593378	4.77E-06	0.000353836	3.326049396	0.096093748	0.000524987	0.027566479	0.020847865	0.043824779	0.009137835	0.003848874	0.004295383	0.004062807
1	3225.171	1	2	1	1	1	1	1	1	1	1	25.69662579	29.48369317	5.308911197	4.64E-05	6.26E-05	0.000800098	1.98E-06	0.001123301	0.295702199	0.001245574	0.940603462	0.072103321	15.79349389	0.358490961	7.694072547	0.047393497	0.186853369	0.027937486	0.000382816	0.000221605	2.74E-05	2.290713918	0.050484262	27.19390633	0.074784975	0.013107473	0.000504245	0.101571471	4.05081402	1.631719566	0.000444295	0.115863478	0.000234298	0.067938025	0.005077587	0.000247993	0.002062779	0.000115192
0	1773.7	2	2	1	1	1	1	0	0	1	0	22.73369768	21.10992576	6.356406267	0.015033236	0.00242526	0.026625513	0.051297514	0.025676966	0.176732621	0.000532818	1.719950455	1.282380902	10.53641407	2.293511479	6.181990663	0.052715845	0.113202693	0.023170597	1.28E-06	0.001596397	5.86E-06	1.889505182	0.167296645	18.43094141	0.023018368	0.071528175	1.25E-06	0.063727833	5.34935271	0.907088463	0.000979352	0.244686049	0.000313578	0.151042368	1.13E-05	2.47E-06	0.025806148	2.48E-07
1	2552.512	1	2	1	1	1	1	1	1	0	0	23.96354766	25.1488225	4.263028667	2.10E-06	2.02E-06	0.004100739	3.83E-06	0.004997587	0.169434403	0.004463431	1.044625233	0.274896147	14.13696168	0.606091675	7.30119451	0.038262943	0.104093374	0.003705427	5.38E-07	7.01E-05	3.13E-06	1.890214356	0.142714934	23.07758576	0.033074204	0.043288829	4.58E-07	0.136416121	3.338089627	1.477855845	0.000464778	0.096307403	8.14E-07	0.067060002	0.000836503	0.000439531	0.005145853	0.000184786
1	1610.429	1	2	1	1	1	1	1	1	1	0	14.33987285	17.34982717	8.43172933	4.01E-05	7.33E-06	0.00288664	0.007217049	0.002885498	0.110250647	0.014704133	0.634400056	0.170882435	9.24684734	0.403079702	3.317022646	0.027033553	0.161997804	0.161000511	0.004689848	0.00749747	0.001972978	1.610024382	0.058971062	15.61346623	0.100699512	0.043956813	0.023136034	0.221658153	6.270179813	1.163360914	0.007920999	0.06392141	0.018418373	0.161100628	0.398383168	0.008909988	0.060615283	0.010360978
1	975.5546	2	2	1	1	1	1	0	0	1	0	6.635237573	6.66842614	2.602780569	0.198369664	1.75E-05	0.009223755	0.003534158	0.008067385	0.032213771	0.017039491	0.41365058	0.338397197	3.683075007	0.596079734	1.763015642	0.005767825	0.019852978	0.013477395	3.13E-06	1.61E-05	0.010580905	0.503283486	0.032079839	5.85539422	0.024092237	0.023351866	3.50E-06	0.003206483	2.177631482	0.170380943	0.000516576	0.054575774	4.67E-06	0.060940786	3.06E-05	6.41E-06	0.026228371	8.83E-07
0	1044.479	1	2	1	1	1	1	1	0	0	0	9.260665223	12.7548634	3.505872943	0.004854645	0.003307454	0.050331256	0.010607725	0.02977615	0.187996825	0.00578776	0.358479469	0.046709269	5.961963333	0.353784698	1.895261527	0.043334671	0.140527608	0.012958047	0.01154095	0.008895677	1.05E-05	0.907495872	0.002372057	10.77306954	0.040503258	1.18610961	0.022200733	0.043634197	2.470082182	0.414796331	0.000514196	0.104583518	0.008406346	0.069876202	0.108851673	5.91E-06	1.75E-05	0.003554661
0	1616.234	1	2	1	1	1	1	1	1	1	0	10.81797332	13.18987927	4.699672813	4.81E-07	7.27E-06	8.02E-06	0.000996162	8.03E-06	0.099636968	0.01162449	0.426824693	0.043643019	7.149403213	0.193847062	2.587345746	0.066227484	0.127148446	0.010413481	0.002548804	0.005931082	0.001913963	1.463453693	0.014706678	11.72904793	0.046813673	0.044580256	0.011461903	0.028387702	3.782484533	1.076573095	0.00049487	0.039561779	0.013859601	0.088888748	0.096805495	0.008599637	0.056422109	0.0114483
1	1149.568	2	2	1	1	1	1	0	0	0	0	14.05003223	12.1481254	1.821317535	0.179315429	0.159604268	0.108527838	0.290861063	1.29E-05	0.467135918	0.027379357	1.543199197	0.183998669	7.876280013	0.108842308	3.445184873	0.000119582	0.0601568	0.012082273	2.58E-06	0.09566082	9.67E-06	0.888167358	0.018099415	11.02751977	0.024855471	0.015156499	2.79E-06	0.155749421	1.465370022	0.470170548	0.000510588	0.020246533	0.012859815	0.009673188	2.46E-05	5.21E-06	1.58E-05	6.69E-07
1	2192.845	1	2	1	1	1	1	0	0	1	0	12.28518181	16.03004113	4.058269777	0.021521899	0.001382726	0.044728888	0.022554551	0.033165405	0.260259976	0.008325008	0.315019438	0.047968309	8.097814483	0.348473883	2.72322931	0.058433976	0.193279345	0.016465184	0.000109791	0.001530137	0.000810536	0.847858834	0.010628217	14.94167221	0.034729845	0.134400713	0.000160907	0.052731689	3.62979894	0.592727945	0.000476115	0.13963051	0.001249262	0.046295153	0.011087326	0.001224702	0.008037854	0.000946172
1	830.5879	1	2	1	1	1	1	1	1	1	0	9.97610911	11.88811683	5.28968101	0.009062536	0.00221641	0.065392322	0.009008194	0.036984191	0.228447337	0.025320313	0.51853487	0.08428333	6.69282376	0.387886158	1.807412332	0.008764798	0.195332678	0.01998224	0.018487542	0.014127074	1.25E-05	1.260921342	0.009988023	10.57964191	0.145731975	0.024885536	0.077771769	0.048466382	2.885386815	0.200435182	0.000521619	0.126150797	0.025781981	0.147120899	0.990913508	7.63E-06	2.16E-05	1.11E-06
1	2676.429	1	2	1	1	1	1	1	1	1	0	11.79218361	13.76181421	4.60856979	0.004667723	4.43E-05	0.025054888	0.060169005	0.021373627	0.174595128	0.005917906	0.3063473	0.096408021	7.479638667	0.355467512	2.548457153	0.078092802	0.157841109	0.049658943	0.000280232	9.52E-05	0.002748538	0.681503567	0.084236073	12.78521117	0.030556903	0.068028913	0.000378125	0.033124324	4.425021543	1.140393315	0.000460935	0.108887573	0.000372566	0.045952015	0.007798989	0.000139977	0.003784554	0.00010765
1	1298.234	1	2	1	1	1	1	0	1	1	0	19.4043984	25.80369531	6.223727443	0.000839543	1.12E-05	0.076452013	0.011391916	0.048540313	0.294302211	0.003316869	0.515626866	0.164295336	11.98825836	0.585321871	4.03595095	0.034124918	0.258714188	0.004163564	0.000681741	1.08E-05	0.003499919	2.172733253	0.043263777	23.93459608	0.026381455	1.059388781	0.000719481	0.054290488	6.009397073	0.464119276	0.000505527	0.168257743	0.0010198	0.110053654	0.164357812	4.36E-06	0.002468778	5.28E-07
1	1301.07	2	2	1	1	1	1	0	0	0	0	21.88843938	30.64729974	9.54053274	5.73E-06	1.12E-05	0.131336902	0.028871064	0.082837348	0.497267084	0.003310932	0.562014652	0.152086764	13.89580392	0.844833471	5.005034137	0.058001874	0.466784936	0.312444283	2.18E-06	1.07E-05	0.003491961	1.572468139	0.056392482	28.7217853	0.058622506	0.009658171	2.30E-06	0.149414669	8.263535767	0.733824918	0.000505431	0.285563797	3.26E-06	0.077338688	2.04E-05	4.35E-06	0.002461909	5.26E-07
1	963.2446	2	2	1	1	1	1	0	0	0	0	8.758074173	8.99217374	3.133053067	0.000967521	0.000924141	0.004013046	0.005365589	0.011463592	0.035859865	0.019859629	0.407261099	0.18001021	5.249716847	0.331393021	2.028839768	0.015219438	0.056439525	0.009004774	0.003469055	0.013435626	0.005556258	0.718671908	0.034447805	8.242754007	0.030516411	0.061032112	0.006508926	0.017207874	2.969120403	0.345539044	0.000517003	0.032634076	0.006944959	0.092797721	0.088837474	6.51E-06	0.003430908	0.005281237
1	2163.409	2	2	1	1	1	1	0	0	1	1	20.5889362	23.985555	6.317402957	0.000680065	0.000714732	4.11E-06	0.006063885	4.61E-06	0.210133594	0.008227532	0.756370498	0.020854127	13.07006567	0.237717944	5.88997621	0.049671488	0.12420819	0.0091214	0.003522702	0.004753643	4.28E-06	1.863361699	0.01357224	21.81482552	0.058008712	0.250906452	0.005446391	0.136721628	4.904235787	0.875601626	0.000477055	0.073719382	0.003311733	0.10330116	0.057250164	1.55E-06	0.000543131	0.001198178
1	2434.801	1	2	1	1	1	1	1	1	1	0	8.737091393	11.63925925	2.678797771	6.45E-05	2.37E-06	0.032130056	0.009502722	0.025690199	0.203219581	0.002997782	0.204546112	0.019886535	5.73204296	0.264985778	1.939338213	0.049639238	0.154311165	0.017312034	9.58E-05	0.000891364	0.00040306	0.644055161	0.000532277	10.93127367	0.027655821	0.01102888	2.77E-05	0.04143162	2.195854926	0.761419372	0.000468458	0.115362993	0.000910913	0.032957374	0.012742719	0.000374688	8.91E-05	0.000777963
0	5054.771	2	2	1	1	1	1	0	0	0	1	6.80527063	7.92635626	2.75694325	7.96E-06	6.56E-08	0.000298352	3.29E-07	0.000615512	0.01312312	0.001873272	0.25753642	0.067202179	4.39106024	0.127655447	1.572823997	0.126421711	0.153748085	0.008264015	0.000273565	0.000478325	4.21E-07	0.746772753	0.400682437	7.081458783	0.018045794	0.031587468	0.000682016	0.012541553	2.43104632	1.230269709	0.000393035	0.016117329	0.000281943	0.022005917	0.002718097	4.93E-08	0.000748486	1.34E-09
0	1266.886	2	2	1	1	1	1	0	0	0	1	2.894669789	3.547792287	2.535091866	0.010258504	1.17E-05	0.000307495	0.003717913	0.000344477	0.01191866	0.000685655	0.056322615	0.026033194	2.007421023	0.027174375	0.633277924	0.007874339	0.036887964	0.080178891	5.88E-05	0.000277889	0.00059012	0.249919575	0.002707589	3.207501383	0.00392754	0.050768143	6.24E-05	0.006648128	2.345298285	0.152058948	0.00050659	0.002762719	0.000513263	0.007636801	0.009221464	4.53E-06	0.00142952	0.000503643
1	1482.211	1	2	1	1	1	1	1	1	1	0	16.8918568	24.38302807	12.40989971	7.62E-05	2.62E-05	0.07505711	0.011890227	0.049146923	0.303297829	0.00746412	0.299067424	0.093719195	10.66253677	0.514051696	3.365453037	0.041994339	0.435173144	0.581333024	0.000147667	2.58E-05	0.002812198	0.91733762	0.01448608	23.26853789	0.052501579	0.118864778	0.000228774	0.058280915	12.05317316	0.533798416	0.000499334	0.171986134	0.003446678	0.054805807	0.035094525	0.003784259	0.025509583	0.009773959
0	907.4093	1	2	1	1	1	1	1	0	1	0	8.685902413	8.88751418	7.49615735	0.002654902	0.001995123	1.91E-05	0.024760064	1.65E-05	0.036559385	0.005681646	0.240550056	0.027521773	5.964891057	0.062796194	1.704673576	0.024167641	0.070647312	0.017886763	0.006681357	0.001821124	0.003380915	0.614308258	0.001274107	7.928637757	0.016565629	0.188963914	0.013195351	0.006378788	6.795556127	0.472653192	0.000518941	0.008683358	0.020095387	0.099554466	0.183342879	0.020039752	0.113208093	0.026526505
1	1402.92	1	2	1	1	1	1	0	0	0	0	7.638187087	8.476318457	2.364737333	0.001925962	0.000988255	0.002999003	0.010006423	0.002242045	0.032388953	0.009056056	0.294200349	0.112524109	4.688324467	0.187608159	1.911508661	0.022960949	0.058597833	0.013865282	0.000229381	0.001008697	0.003560913	0.796424738	0.062548039	8.100821003	0.018047556	0.020545202	0.000410053	0.029047138	2.187506856	0.234489658	0.000501994	0.023846444	0.000933789	0.04327669	0.007812057	3.85E-06	0.002227494	0.000809358
1	1740.178	2	2	1	1	1	1	0	0	0	1	12.99915834	14.79918645	3.931214417	4.32E-06	6.13E-06	0.002462791	0.003443073	0.002529937	0.147641879	0.004648932	0.556530551	0.127834364	7.908312027	0.347129643	3.64208561	0.026903492	0.098675333	0.00450763	1.33E-06	0.000998483	0.000721962	1.179077658	0.082696327	13.52331744	0.051720783	0.037412488	1.30E-06	0.044836552	3.057715884	0.893436043	0.000490777	0.078139448	0.001701008	0.073734216	0.076162089	0.013992936	0.032879094	0.011430557
1	793.9293	2	2	1	1	1	1	0	0	1	0	2.806313519	3.137771738	1.673395543	0.008130719	0.004645661	0.006874697	0.026749419	0.001157484	0.05727973	2.79E-05	0.162377349	0.016498663	1.688474972	0.001970545	0.680158519	0.002208833	0.032986741	0.082196665	3.84E-06	0.002862157	1.29E-05	0.162336312	1.96E-05	3.043645603	0.005413798	0.007924264	4.42E-06	0.009689994	1.296074227	0.080558425	0.000522901	0.003605436	3.43E-05	0.005358773	7.68E-05	7.97E-06	2.23E-05	5.09E-05
0	1568.752	2	2	1	1	1	1	0	0	1	0	12.53579681	14.13197403	5.342757777	0.061285287	0.038530794	0.029364449	0.082654699	0.003734621	0.188782233	0.017933363	0.763643802	0.156430891	7.713286557	0.236523913	2.960599374	0.045537122	0.170768647	0.071069227	0.000167978	0.02913141	0.001035583	1.376189934	0.100346815	12.61070513	0.027286211	0.047498078	0.000169238	0.082242872	4.898010193	0.254615656	0.001985787	0.03746065	0.007325253	0.060249843	0.026422853	0.023468935	0.009393497	0.004930169
0	1008.76	1	2	1	1	1	1	0	1	0	0	8.64751052	8.997044433	3.14913033	2.99E-06	1.67E-05	0.009042479	1.74E-05	0.007964274	0.092341349	0.014758091	0.538979792	0.341380705	4.62619349	0.684373726	2.252230821	0.044811245	0.074918463	0.065742221	3.02E-06	0.005297298	1.08E-05	0.68146161	0.136859488	8.26861936	0.02603541	0.028051138	3.35E-06	0.024341587	2.994542459	0.377994365	0.000515428	0.077226863	0.001405579	0.023901803	0.003055218	6.17E-06	0.007816198	0.001881283
0	3890.068	1	2	1	1	1	1	1	1	1	0	6.87775499	6.554991847	10.75011994	0.002907915	0.003753459	0.004327639	0.024213667	0.000656516	0.072890406	0.006163775	0.306677393	0.051208759	4.48782674	0.053090273	1.669092339	0.032036943	0.066315701	0.002365233	0.000255939	0.003322845	0.000736982	0.49300803	0.110118183	6.07938282	0.014127548	0.004912959	0.000568064	0.008074796	9.220992353	1.489219899	0.000424936	0.008290545	0.001307564	0.023680747	0.00986504	0.000284991	0.00329316	0.000124977
1	1184.794	1	2	1	1	1	1	1	1	0	0	22.91530409	21.19022539	22.35919548	0.012253394	0.000341168	1.36E-05	1.46E-05	1.24E-05	0.076645194	0.06357542	2.324781684	0.351442786	15.48973902	0.637074586	3.516115417	0.000134892	0.269335609	0.074567936	0.080254531	0.082381839	9.40E-06	6.02838977	0.117028099	13.82535939	0.934131721	0.145262824	0.42141688	0.000243783	5.27214485	0.31719513	0.000509385	0.141421355	0.157670989	0.853105201	6.006850506	5.00E-06	1.52E-05	6.33E-07
1	988.6686	2	2	1	1	1	1	0	0	0	0	11.1957079	13.0471928	2.757425798	0.004965516	1.72E-05	0.002593399	0.024423143	0.002274534	0.06758405	0.017645266	0.442088604	0.10126751	7.13023561	0.169232378	3.256810514	0.010462626	0.047877707	0.003559321	3.09E-06	1.58E-05	0.00299146	0.856029091	0.078056804	12.04764041	0.035423918	0.018170026	3.44E-06	0.029658198	2.324705563	0.418374278	0.000516123	0.035865659	4.61E-06	0.038491646	3.01E-05	6.32E-06	0.00223085	8.65E-07
1	2619.616	1	2	1	1	1	1	1	1	1	0	11.5509102	13.53416418	4.91373565	0.005633368	0.000191355	0.026859018	0.014410847	0.022640467	0.180581815	0.010221795	0.461366542	0.127274664	7.244986453	0.42120698	2.495878222	0.052036074	0.180971572	0.066935327	0.00486839	0.001537522	0.002827436	0.928654906	0.154706688	12.15781208	0.097278673	0.116092415	0.013674448	0.033484375	3.374390587	0.805245659	0.000462693	0.123582785	0.006103422	0.145189171	0.215315222	9.02E-07	0.002787111	5.03E-06
1	3569.917	1	2	1	1	1	1	1	1	1	0	7.696341247	9.241587393	4.655898237	6.14E-05	5.21E-05	0.008229015	0.004048241	0.008534059	0.091164539	0.005594796	0.252159188	0.043266128	5.040701573	0.190627176	1.566766311	0.012654918	0.121861703	0.078728701	0.001589673	0.001849387	0.000803347	0.630350569	0.033788167	8.53876494	0.074818243	0.010967517	0.004605812	0.016173158	3.67597179	1.174028216	0.00043415	0.060877702	0.003222172	0.071513855	0.067592484	0.000104404	0.001387992	0.000272274
1	773.5317	2	2	1	1	1	1	0	0	0	0	6.967726287	7.491430473	3.329480897	0.037411763	0.009538702	0.006984896	0.021479761	0.000707177	0.062515245	0.027387585	0.254036	0.053930244	4.753059143	0.059987217	1.490068863	0.028375376	0.070441555	0.014424369	0.000408379	0.005445501	0.000888835	0.428081142	0.009798685	6.984719523	0.027729445	0.10193025	0.000471581	0.041314577	3.67809325	0.227537338	0.000523617	0.010345832	0.001000803	0.029592337	0.036978004	8.16E-06	0.002550713	1.22E-06
1	754.9766	2	2	1	1	1	1	1	0	1	0	19.90762866	28.66864843	5.436626857	0.001376561	0.000614541	0.251063909	0.033954125	0.139754465	0.735214827	0.000326545	0.441561253	0.065607982	12.76253675	1.028627028	4.155626747	0.029144555	0.47793612	0.002460948	0.002397361	0.000549985	1.33E-05	1.457143196	0.000392991	27.02822657	0.052235097	0.017030469	0.004014878	0.151012279	4.259368977	0.454232449	0.000524268	0.396847798	0.00167249	0.062349157	0.041918506	8.35E-06	2.32E-05	1.25E-06
1	1617.674	1	2	1	1	1	1	0	0	0	0	15.7827456	19.61849472	5.83568809	0.00460042	7.25E-06	0.055515871	0.012096242	0.039435422	0.235308465	0.013483133	0.621670713	0.298593445	9.729352247	0.91050532	3.46373322	0.062862273	0.19151933	0.009560688	0.00111331	0.010461321	0.00842587	1.535411656	0.33560521	17.89907507	0.050440358	0.042806598	0.001112286	0.046349424	4.64505103	0.744889464	0.000494822	0.181622102	0.006680171	0.15198809	0.157945149	2.98E-06	0.005611834	0.004997167
1	2348.821	2	2	1	1	1	1	0	0	1	0	3.183815526	3.63169013	1.392239148	0.008026636	0.000173277	0.005406097	0.001859483	0.004327441	0.041403366	0.007348586	0.105258328	0.02946907	2.114445936	0.087482925	0.668160197	0.018597406	0.039730333	0.011767497	0.001045323	0.000479538	0.000627488	0.2593962	0.023201908	3.462057063	0.015576079	0.007428494	0.001348972	0.008624788	1.255330164	0.283538601	0.000471165	0.02316698	0.000814855	0.027930067	0.016389341	1.25E-06	0.001950857	0.000121829
1	1032.638	1	2	1	1	1	1	1	0	1	0	18.56816962	26.48657751	8.072877583	0.007088983	0.001543813	0.156687514	0.026528384	0.092582345	0.521221857	0.010086011	0.445593807	0.140341803	11.79846744	0.86421447	3.902465627	0.023746398	0.441024836	0.260690857	0.000305742	0.00136592	0.002887721	1.282986484	0.045949534	25.14566818	0.055953055	0.018410562	3.25E-06	0.110167525	7.287564457	0.260665103	0.000514604	0.291245982	0.000838236	0.063024676	0.017591041	5.99E-06	0.002136537	0.000278637
0	1006.283	1	2	1	1	1	1	1	0	1	0	13.64622208	15.38707133	3.63592737	0.000566266	1.68E-05	0.038214404	0.015794093	0.025902406	0.132009329	0.016104209	0.720527785	0.45417127	7.894829503	0.906802485	3.670714057	0.031688841	0.094017961	0.010744292	0.000629755	0.001229474	0.016269025	1.250310557	0.235203193	13.58683537	0.039037452	0.039262073	0.000698752	0.035569138	2.609424887	0.383385201	0.000515514	0.12583246	0.010727429	0.139675177	0.157163366	0.008904553	0.061596391	0.014375203
1	856.6164	2	2	1	1	1	1	0	0	0	0	8.02969513	9.000740823	2.105118164	1.49E-06	2.06E-05	0.00457246	0.01389903	0.003900395	0.052578486	0.020630824	0.367298982	0.166759852	4.995278827	0.282608202	2.198706095	0.010435276	0.038292169	0.001892222	3.58E-06	1.86E-05	0.004988944	0.628136191	0.051951196	8.378573643	0.030279669	0.00765583	4.07E-06	0.012383243	1.936114973	0.205838273	0.00052071	0.035935596	5.33E-06	0.03892421	3.55E-05	7.39E-06	0.003809809	1.07E-06
1	795.1698	1	2	1	1	1	1	1	1	0	0	4.830978443	5.15616356	5.594848613	0.000736837	2.24E-05	2.19E-05	0.003508544	1.84E-05	0.043282687	0.028225005	0.191781343	0.041366795	3.487504553	0.057665341	0.836433875	0.001814541	0.090084942	0.131079137	0.007088064	0.004750573	0.000462457	0.417382789	0.007046489	4.86814789	0.067790515	0.027819079	0.02793237	0.000336516	4.60270314	0.160904192	0.000522858	0.013720294	0.015064441	0.131502819	0.809480077	0.00286405	0.015800679	0.003964242
1	573.2733	2	2	1	1	1	1	0	0	1	0	2.356558712	2.558992803	1.191282514	4.58E-05	6.06E-05	2.87E-05	0.002621211	2.31E-05	0.027303792	0.01945919	0.06339621	0.00837103	1.77342129	0.000797025	0.424435289	0.006156439	0.028739242	0.000160768	0.000186626	5.30E-05	1.54E-05	0.075619129	1.90E-05	2.604933804	0.01728487	0.028956453	0.000390321	0.002236394	1.558551046	0.080388436	0.00053069	0.002150755	9.25E-05	0.002349139	0.001707469	1.04E-05	2.78E-05	1.67E-06
1	2720.51	1	2	1	1	1	1	1	0	0	0	7.8032824	11.89193184	5.860108583	0.030180949	2.08E-05	0.010018141	0.004532979	0.008563295	0.0766115	0.003782309	0.18331401	0.039566809	4.936431227	0.133813971	1.786817108	0.057283761	0.156208429	0.180254851	0.00048279	0.000169593	0.001139402	0.542331356	0.066142115	10.19787793	0.031460546	0.833908549	0.001024978	0.022317154	5.11260372	0.493784696	0.000459576	0.04662778	0.001844111	0.045589453	0.028605424	0.001290832	0.01763878	0.000740616
1	829.2061	2	2	1	1	1	1	0	0	0	0	10.09570976	13.87872258	6.586141507	0.001682364	0.002220607	0.065503005	0.009020403	0.037036023	0.21237228	0.001246349	0.228029004	0.035129015	6.330562913	0.309604761	1.972819733	0.012357275	0.252348296	0.319717548	0.007291315	0.002006527	1.25E-05	0.701268279	0.001605942	13.42685539	0.032766101	0.063260311	0.01459448	0.040015371	6.070853657	0.345845248	0.000521667	0.109086058	0.003620727	0.040178176	0.064540034	7.64E-06	2.16E-05	1.11E-06
1	1049.166	2	2	1	1	1	1	0	0	0	0	11.15471774	13.17982906	6.082440377	0.004425095	1.58E-05	0.001204157	0.011508496	0.00106963	0.04930305	0.026174872	0.405511407	0.083780219	7.22684083	0.186055687	2.357274229	0.050860281	0.12233134	0.131018762	0.004389672	0.010411961	0.001424831	1.220339365	0.043915678	12.55841572	0.084592724	0.065833838	0.023843978	0.01055958	5.366807393	0.499457789	0.000514035	0.031030152	0.011386833	0.085232334	0.348741753	5.88E-06	0.001051062	0.003528247
1	1139.223	1	2	1	1	1	1	1	1	1	0	19.59412421	22.43728094	4.626116407	2.06E-06	1.40E-05	0.01027736	1.53E-05	0.009303783	0.244750659	0.006795334	1.007016569	0.417386671	11.13813032	0.892700119	5.831336973	0.008523434	0.143279269	0.004231977	2.61E-06	8.99E-05	9.75E-06	1.934182034	0.047755416	20.15441322	0.038479748	0.268092451	2.83E-06	0.120887731	3.588512107	0.710905621	0.004087539	0.133329808	0.000337873	0.047262098	2.50E-05	5.28E-06	0.009167919	6.80E-07
1	842.1834	1	2	1	1	1	1	1	0	1	0	9.165727687	10.63510758	2.450378891	1.55E-06	2.10E-05	0.004136842	0.014097056	0.003518106	0.044213278	0.012130408	0.380117415	0.15206188	5.63319378	0.258587723	2.468511581	0.016710398	0.053297812	0.007356945	3.64E-06	1.90E-05	0.004486292	0.901609302	0.037625784	10.01313557	0.023190894	0.011185769	4.15E-06	0.029363217	2.183650901	0.300818843	0.000521213	0.033617885	5.42E-06	0.04527994	3.62E-05	7.52E-06	0.003434858	1.09E-06
1	1061.255	1	2	1	1	1	1	1	1	1	0	5.991411743	6.49663309	2.525565747	2.85E-07	1.55E-05	0.001186472	0.003249409	0.001056604	0.026906541	0.015560905	0.163021763	0.059910511	3.849877797	0.087468431	1.195544416	0.021493449	0.069922172	0.009648256	2.85E-06	1.45E-05	0.001411072	0.632957153	0.013524633	6.58337191	0.016234378	0.043334478	3.13E-06	0.031068973	2.791955432	0.315672949	0.000513619	0.009772274	4.25E-06	0.028011381	2.75E-05	5.79E-06	0.001038653	7.70E-07
1	782.6618	2	2	1	1	1	1	0	0	0	0	10.08532675	10.62656559	3.288357092	0.006923733	2.28E-05	0.011679805	0.006404559	0.009809291	0.043872084	0.019253032	0.557625859	0.410526964	5.752031223	0.748383393	2.4829694	0.033754276	0.053856973	0.011540546	0.000202117	0.00402767	0.01235283	1.05851849	0.156891149	9.670998117	0.031135921	0.028136841	0.000233032	0.02332282	2.802617193	0.274491725	0.000523296	0.069564141	0.002106861	0.099253315	0.056133079	8.08E-06	0.009559465	0.00269596
1	1029.323	2	2	1	1	1	1	0	0	0	0	17.6050272	24.69656554	5.146222383	0.123798737	1.62E-05	0.179457511	0.025948174	0.105829744	0.595773453	0.007293455	0.370702817	0.059332769	11.33646506	0.829883482	3.58199519	0.030719682	0.410851413	0.006044663	0.002148133	1.51E-05	1.06E-05	1.350155399	1.53E-05	23.64366762	0.055008958	0.002211208	0.000339155	0.11868287	4.1283197	0.47437699	0.000514719	0.331326505	0.003053125	0.078464292	0.120770974	6.02E-06	0.01158439	8.11E-07
1	1539.127	2	2	1	1	1	1	0	0	1	0	20.82216365	25.22365916	10.35928613	0.000416302	8.08E-06	0.096488849	0.015743083	0.063451653	0.416711878	0.022614963	0.922953094	0.1577785	13.59259091	0.721325848	3.91850237	0.051173278	0.355564967	0.019899637	0.017818825	0.017629042	0.001965467	2.795650689	0.069135586	21.94808789	0.293316197	0.15297288	0.088813147	0.077840049	5.65847377	1.073921408	0.000497433	0.255569249	0.035181006	0.298726059	1.324369544	0.007638922	0.001829115	0.007864592
1	894.8738	1	2	1	1	1	1	1	0	1	0	10.94946554	11.50596366	2.745457501	3.65E-05	1.95E-05	0.010181033	0.013387479	0.00875479	0.046283985	0.009985212	0.559561427	0.361754843	6.157153063	0.63979523	3.061012806	0.027174179	0.028288514	0.004592227	8.92E-05	1.78E-05	0.011288823	0.911404813	0.214561564	10.24668515	0.026204383	0.075484939	0.000100829	0.011997412	2.234360851	0.278718588	0.000519377	0.06643931	0.00013289	0.080482789	0.010710167	7.06E-06	0.008561642	2.61E-05
1	689.9271	2	2	1	1	1	1	0	0	1	0	12.79052982	14.18870541	3.389968693	5.96E-06	2.58E-05	0.008905631	2.37E-05	0.007334902	0.10877688	0.002578673	0.605927155	0.293537031	7.507088963	0.61496279	3.493887637	0.034515362	0.066854909	0.010346702	4.31E-06	0.002259192	0.001006445	1.150524357	0.124022701	12.76465874	0.015410348	0.092569713	5.05E-06	0.040090741	2.800331237	0.172630319	0.004212464	0.07445923	0.006337672	0.107526133	0.043185535	0.006494745	0.042171116	0.010936329
1	627.3995	2	2	1	1	1	1	0	0	0	0	6.930659053	8.01934641	2.003712092	0.002579769	0.000365917	0.000504433	0.017400398	0.000410035	0.050767546	0.009994395	0.274671343	0.025263357	4.457978933	0.03904682	1.97291219	0.002674159	0.032713985	0.006589696	0.00252418	0.000322114	0.000499728	0.552067624	0.006995906	7.519434833	0.025881614	0.01103943	0.006457998	0.016515663	1.468740601	0.135936138	0.000528769	0.018273554	0.002621656	0.025769513	0.073952864	9.72E-06	0.000397667	1.54E-06
1	1058.384	1	2	1	1	1	1	1	1	1	0	19.54984084	28.39061745	5.212522267	4.64E-06	1.56E-05	0.173186853	0.025219467	0.102758104	0.586950799	0.007151334	0.454246759	0.05428535	12.81258	0.793495526	4.118799737	0.02471233	0.411705668	0.004578506	2.86E-06	1.45E-05	1.04E-05	1.677282049	1.84E-05	26.96268813	0.046157506	0.009619406	3.14E-06	0.129937634	4.611417273	0.189330762	0.000513717	0.312624187	4.26E-06	0.051035019	2.76E-05	5.81E-06	1.72E-05	7.74E-07
1	3142.801	1	2	1	1	1	1	1	1	1	0	12.04993425	12.95093262	4.069098003	0.002011043	0.002232543	0.003576723	0.012317356	0.002136932	0.080115678	0.003171851	0.527330359	0.146017464	7.457194723	0.310430399	3.086045561	0.027088151	0.0908153	0.007418248	1.45E-05	0.002595766	0.001686103	1.088411451	0.209771356	11.51749487	0.016594813	0.150259029	1.11E-05	0.021073031	3.280914695	1.825792684	0.025018224	0.044175837	0.005077058	0.103121068	0.025243708	0.004171772	0.040019467	0.002521455
0	1858.117	2	2	1	1	1	1	0	0	1	0	9.038714833	13.02965865	5.719723797	5.64E-06	5.22E-06	0.004263533	0.00305786	0.004489799	0.051288614	0.008630371	0.41588142	0.228405745	6.64612177	0.439446775	2.117749866	0.034503124	0.16546899	0.003244937	3.04E-05	0.000265435	5.47E-06	0.954459139	0.019815	12.04489092	0.015510886	0.01166499	2.91E-05	0.067901199	4.169468637	0.556881921	0.003895313	0.04825981	0.000137073	0.02950416	0.006242376	0.000119319	0.004770359	0.000392237
1	1744.838	2	2	1	1	1	1	0	0	0	0	28.91362517	34.3800955	6.866053677	7.88E-06	6.10E-06	0.001224392	8.44E-06	0.001259008	0.372952863	0.001986543	1.05456161	0.067041371	17.81458675	0.420554895	8.54208142	0.053342234	0.222661685	0.006460287	1.33E-06	6.20E-06	0.000587401	2.714641561	0.071121963	31.38303378	0.082878818	0.1065113	1.30E-06	0.129732352	5.534218743	1.632861676	0.000490624	0.141874861	0.00246354	0.08910913	0.057511366	0.009527303	0.033162023	0.008109374
1	763.9295	2	2	1	1	1	1	0	0	0	0	7.93215857	9.049098223	3.299903444	4.37E-06	2.33E-05	2.28E-05	0.015220892	1.90E-05	0.047774586	0.012543799	0.364855677	0.031166108	5.224275137	0.047417582	2.033826483	0.003936977	0.055744405	0.008668147	0.006346541	0.006584228	1.32E-05	0.953581487	0.009342754	8.229804137	0.075598858	0.012460714	0.034794342	0.022348738	1.844209576	0.276324667	0.000523954	0.021707559	0.011779619	0.081442054	0.501125279	8.26E-06	2.30E-05	1.24E-06
0	1672.808	2	2	1	1	1	1	0	0	0	0	14.53299527	14.28693829	3.869547363	0.219086029	0.055690587	0.064187098	0.141187917	0.019629838	0.311311644	0.017098941	0.923141731	0.117206952	9.184954513	0.198306558	3.128943063	0.026016139	0.108130923	0.018420775	0.001761815	0.041334553	6.35E-06	0.966234442	0.037181412	13.04833142	0.050526145	0.050862778	0.008126124	0.033079861	2.916204292	0.567403526	0.000492998	0.066785423	0.009646027	0.072001208	0.125624175	2.79E-06	0.021547207	0.000326958
0	854.8655	2	2	1	1	1	1	0	0	1	0	10.70887544	14.00771324	5.601241187	9.89E-06	2.06E-05	0.005458291	2.02E-05	0.00465431	0.075918452	0.009369444	0.514566262	0.228018209	6.65259391	0.414681315	2.604118349	0.015215288	0.192803439	0.08893982	0.000372909	1.87E-05	0.00213063	1.589061789	0.053610287	12.34461284	0.031216864	0.044140516	0.000424655	0.225404821	4.83517349	0.519446004	0.000520771	0.049598851	0.00889062	0.064205966	0.151645366	0.014718393	0.065243063	0.023098622
0	1073.802	1	2	1	1	1	1	0	1	0	0	15.31968105	19.03615733	4.651965563	2.13E-06	1.53E-05	1.56E-05	1.63E-05	1.39E-05	0.21937333	0.021321018	0.545142581	0.014746918	9.879254817	0.220362667	4.249160873	0.041971949	0.1535476	0.005388702	2.81E-06	0.004211068	1.03E-05	1.510417802	0.004499736	17.65870841	0.049315885	0.02918919	3.08E-06	0.080596693	4.180071933	0.605610365	0.000513187	0.069222244	0.001961725	0.043583582	0.004225992	5.70E-06	1.70E-05	0.00254445
1	1255.01	1	2	1	1	1	1	1	1	0	0	13.88771196	17.04120569	4.527611243	0.004131082	1.19E-05	0.06489994	0.028018537	0.042273496	0.236262101	0.01447852	0.537172423	0.292916237	8.395797837	0.768944278	3.246135696	0.022468495	0.182375531	0.012495428	0.000939051	0.00010808	0.008454792	1.148685196	0.189399008	15.67502392	0.041663227	0.154106592	0.002812985	0.058165041	3.935709743	0.47241733	0.000506994	0.161771	0.00116643	0.089611479	0.047757246	4.60E-06	0.006010365	2.94E-05
1	1578.434	1	2	1	1	1	1	1	1	0	0	25.36440797	33.6524357	6.45002623	0.048768795	0.038023382	0.210801375	0.133093504	0.121362544	0.878502213	0.007396595	0.932573423	0.125278384	16.04676801	1.078194113	5.163568333	0.059638343	0.532874227	0.014017473	0.00149554	0.025628771	6.85E-06	1.729033086	0.004880837	31.44019015	0.074818061	0.036241632	0.006184169	0.151121985	5.26344675	0.945669147	0.000496125	0.4246955	0.005502786	0.083548695	0.031064073	3.12E-06	1.03E-05	0.00075988
1	1536.195	1	2	1	1	1	1	1	1	1	1	15.43517846	17.58955774	5.89758499	0.001184751	0.000843479	0.003161186	1.04E-05	0.003110971	0.114617405	0.006253552	0.649868694	0.1603502	9.255997853	0.379853229	4.400852623	0.053299025	0.139032039	0.165432847	0.003745302	0.003589932	7.09E-06	1.220511886	0.10646904	16.25984863	0.035927027	0.051444082	0.006309506	0.089350073	5.0228059	0.612152175	0.000497531	0.05759966	0.002567738	0.057667487	0.0566027	3.29E-06	0.00511522	0.000812713
1	814.535	2	2	1	1	1	1	0	0	1	0	6.70893338	8.69454347	5.939285987	0.000139652	2.18E-05	0.004814125	0.002069188	0.004070346	0.033005846	0.021186567	0.243293706	0.174557964	4.206805447	0.306439378	1.419385315	0.026405958	0.135848351	0.322842128	0.000195047	0.000967906	0.005615666	0.352227475	0.069117747	8.237462207	0.031691729	0.040114936	0.000223655	0.010442049	5.899097217	0.189264189	0.00052218	0.028188983	0.003050596	0.044168981	0.042162965	0.002798613	0.01947353	0.004484597
1	1013.649	2	2	1	1	1	1	0	0	0	0	9.737587633	10.61271731	4.35756864	0.000274017	1.66E-05	0.029906295	0.043564854	0.021524442	0.121187167	0.019616781	0.43602498	0.18002117	6.000497787	0.405150451	2.175962335	0.022924891	0.136930906	0.026923695	0.003122969	0.004733157	0.005950384	0.780687292	0.053766039	9.6813079	0.044341876	0.094311541	0.01315086	0.032027224	3.94769311	0.413304886	0.00051526	0.073786961	0.010407208	0.114635783	0.175732559	0.019859878	0.054259155	0.019755938
1	942.7886	2	2	1	1	1	1	0	0	0	0	10.37891168	10.54811537	5.918581437	0.150152827	1.83E-05	0.005486378	0.005474258	0.008830369	0.036739208	0.017716374	0.660009935	0.24540646	6.409463907	0.417940444	2.465334264	0.053729706	0.076678379	0.028406374	0.007563267	0.009413082	0.006207364	1.161529984	0.115856619	8.948652363	0.090131575	0.084457445	0.040902468	0.042195619	3.852829397	0.468107485	0.000517712	0.044682418	0.012349684	0.158138305	0.565534042	6.67E-06	0.010973553	0.101458079
1	969.9693	2	2	1	1	1	1	0	0	1	0	8.738972963	8.570688477	3.996732593	0.070844818	1.76E-05	0.003980153	0.007207219	0.00545424	0.038173916	0.023636514	0.512605883	0.19479629	5.507568773	0.362952335	1.931850925	0.032655964	0.065365413	0.01667098	0.007664979	0.010293641	0.006162714	0.984173399	0.03223996	7.55348411	0.088584239	0.054853814	0.039860685	0.007902101	2.686253298	0.169041561	0.00051677	0.040812687	0.021765376	0.137876512	0.514018079	0.009298973	0.062778186	0.014007506
1	963.0877	2	2	1	1	1	1	0	0	1	0	13.28705552	13.80157346	3.357039793	7.04E-06	1.78E-05	0.012749769	1.82E-05	0.011122139	0.164403184	0.007645258	0.800962899	0.459683416	7.00306915	0.937089722	3.836030897	0.041215125	0.083700801	0.001868964	3.18E-06	1.63E-05	1.12E-05	1.11854438	0.254202181	12.46667826	0.026841352	0.053253913	3.55E-06	0.04873282	2.872130179	0.514247256	0.000517008	0.117444264	4.74E-06	0.030743499	3.11E-05	6.51E-06	0.010899859	9.01E-07
1	961.0521	2	2	1	1	1	1	0	0	0	1	11.89968482	14.4954521	7.06418574	0.002944643	0.00092692	0.034577311	0.047662097	0.023046985	0.127172534	0.023609077	0.542400646	0.276773201	7.208346377	0.595683036	2.76271625	0.020731496	0.209258029	0.306086534	0.006127134	0.001863388	0.007646285	0.754641532	0.07669918	13.40562508	0.060073935	0.042406946	0.019859785	0.031981496	6.56450056	0.376354842	0.000517079	0.094214754	0.004692693	0.092535348	0.112082484	6.53E-06	0.011924518	9.04E-07
0	2551.863	2	2	1	1	1	1	0	0	1	0	11.15940808	13.05533366	6.194817687	0.017833455	0.000943417	0.018434682	0.019112435	0.015100952	0.128605115	0.007475872	0.37095691	0.1447568	7.029859417	0.369377289	2.414366979	0.054310725	0.148535546	0.099075635	0.000889829	0.001864638	0.004705033	0.930371468	0.342787723	12.05730845	0.04298101	0.056889382	0.003016176	0.082412389	5.396986493	1.250448588	0.000464798	0.082457894	0.003557197	0.071572745	0.051556344	0.00140759	0.017386865	0.001390129
1	1017.778	1	2	1	1	1	1	1	0	0	0	7.58537856	8.806770513	2.416152689	1.59E-05	1.65E-05	1.67E-05	0.011868069	1.47E-05	0.041353714	0.014674264	0.215744204	0.012681484	4.939680673	0.005737188	1.867239138	0.009536699	0.061055341	0.004812537	1.20E-05	1.53E-05	1.07E-05	0.716958336	1.18E-05	8.680925313	0.021204991	0.029148477	1.32E-05	0.025392662	2.473497747	0.32966555	0.000515117	0.010448992	1.78E-05	0.021997593	0.002988796	6.10E-06	1.79E-05	8.26E-07
1	1047.254	1	2	1	1	1	1	0	0	0	0	11.6084717	14.75596892	4.47588384	0.062617562	1.58E-05	0.052574563	0.015520376	0.031835931	0.194404396	0.009811959	0.336265561	0.110333076	6.706002083	0.393886897	2.538497659	0.013982297	0.151414566	0.01908753	0.00030079	1.47E-05	0.002854039	0.824361121	0.059302888	12.52917754	0.02851787	1.168198362	0.000331408	0.069373707	3.576140763	0.408039211	0.000514101	0.112149788	0.000448957	0.050312507	0.035430594	5.89E-06	0.007797131	7.88E-07
1	760.9794	1	2	1	1	1	1	1	1	1	0	10.51868945	11.61249046	5.40799857	0.001950517	0.002438044	0.039030566	0.004822133	0.022708753	0.140579929	0.020911083	0.631449228	0.190275687	6.713658183	0.467796103	2.096022809	0.016799348	0.128496636	0.019603896	0.01977546	0.015400334	0.003591344	1.373589381	0.010584397	9.92547613	0.142812908	0.097291163	0.084830962	0.02255427	2.997282927	0.265653717	0.000524057	0.093801826	0.027541543	0.157838528	1.027207663	8.29E-06	0.00279008	3.23E-05
1	230.5521	2	2	1	1	1	1	0	0	0	1	0.012709418	0.013334462	0.013896871	5.96E-06	4.85E-05	4.37E-05	3.73E-05	3.27E-05	0.000536981	7.98E-06	0.000444233	0.000192581	0.016817319	0.000240653	0.002516183	0.000175554	0.001369333	4.06E-05	7.20E-06	4.05E-05	2.02E-05	0.000326072	2.44E-05	0.009478807	0.000103757	7.43E-05	9.13E-06	0.000536891	0.009106848	0.021257481	0.000543018	0.000123557	1.07E-05	0.000290829	7.75E-05	1.56E-05	3.89E-05	2.89E-06
1	589.6288	2	2	1	1	1	1	0	0	0	0	7.15416812	6.348274297	2.015139428	0.260173778	0.012269973	0.02248379	0.020708858	0.011929004	0.052572973	0.013157927	0.543083707	0.474074567	3.693991913	0.8250723	1.842801665	0.02422103	0.012377747	0.015867317	4.82E-06	0.006839951	0.014423112	0.55559468	0.194474403	5.419451483	0.019773904	0.024546977	5.75E-06	0.001595589	1.41914153	0.084141381	0.000530109	0.069071736	0.000854293	0.075620937	4.95E-05	1.02E-05	0.029398863	1.63E-06
1	801.8352	2	2	1	1	1	1	0	0	0	0	8.78461844	9.911056043	3.868898293	0.086156356	0.000288176	0.021823148	0.057233661	0.013642531	0.091868397	0.013106318	0.375989372	0.178826634	5.44273103	0.384273336	2.196186907	0.027381716	0.07102698	0.023653398	0.001706321	0.001242738	0.005213216	0.623103677	0.067720512	8.924266993	0.027941316	0.064488404	0.003751194	0.026338503	3.560686593	0.311876494	0.000522624	0.061669923	0.001902957	0.052851787	0.052761953	7.89E-06	0.011263214	0.000653736
1	1770.16	2	2	1	1	1	1	0	0	0	0	7.314766677	8.526349227	2.407147035	0.058954058	5.89E-06	0.011017874	0.01266135	0.008261514	0.06811947	0.003411231	0.22859449	0.048180434	4.622834337	0.132371408	1.783089909	0.017827791	0.065334923	0.007444617	0.000134134	0.000370933	0.002756531	0.734558194	0.028048481	8.133546913	0.013882965	0.019478392	0.00013055	0.015792328	1.93249436	0.377751517	0.000489792	0.037725784	0.006648803	0.057539962	0.057185002	0.007156392	0.057586112	0.006727299
0	3210.958	2	2	1	1	1	1	0	0	1	0	16.44954752	17.5629386	5.35532332	0.00031318	0.000366763	0.004617684	0.013666573	0.006193936	0.108068247	0.002521507	0.85953654	0.404093362	9.515119747	0.741614034	4.467101377	0.0446451	0.099088865	0.019550743	0.000283325	0.002009689	0.000265132	1.347199394	0.50105905	15.70205252	0.03023069	0.176570469	0.00083789	0.041521598	4.08501456	1.127546258	0.000889437	0.09871498	0.001095732	0.134817093	0.018400534	0.002299793	0.010385451	0.000440674
1	602.2955	2	2	1	1	1	1	0	0	1	0	4.11849969	4.828746293	1.722983512	0.008127374	0.000927616	0.024280983	0.006278152	0.013335538	0.082641793	0.011354041	0.13947282	0.079221149	2.619927548	0.203761479	0.780521096	0.01030727	0.070043138	0.008979165	9.51E-06	0.000789709	0.002089784	0.361509636	0.025313384	4.795937027	0.014238103	0.008481314	1.13E-05	0.022333039	1.626122337	0.065086281	0.000529659	0.041564211	0.00030043	0.021609442	0.003567191	1.00E-05	0.001630388	0.00036076
1	674.2312	2	2	1	1	1	1	0	0	1	0	3.269638581	3.977206693	4.66842824	0.042007673	2.64E-05	0.000952668	0.001187122	0.0009873	0.023786811	0.009983405	0.08787524	0.038542081	2.12995499	0.068219417	0.64896638	0.011586487	0.055972293	0.046920552	4.39E-06	0.001373837	0.000962583	0.301952923	0.011030896	4.002395857	0.011166664	0.021579573	5.15E-06	0.001330219	4.20551951	0.356582744	0.000527112	0.006694451	0.000509123	0.01158516	0.001286579	9.19E-06	0.002812091	0.000800924
1	1415.669	2	2	1	1	1	1	0	0	0	0	14.37373031	18.53876452	9.117780867	6.73E-06	9.57E-06	1.03E-05	0.061704801	9.84E-06	0.113067952	0.006551977	0.41513947	0.014541477	9.261058277	0.145961804	3.614561323	0.056522674	0.24033183	0.214559096	1.92E-06	0.003675076	7.81E-06	1.304177308	0.010412353	17.03985497	0.030856581	0.074436559	1.98E-06	0.075401611	8.486361483	0.869460143	0.000501565	0.038091074	0.001790677	0.038227698	0.003679827	3.79E-06	1.21E-05	0.001969083
1	921.3962	2	2	1	1	1	1	0	0	0	0	8.545804213	8.723492263	4.545868437	0.025833283	0.006850476	0.000351995	0.005590257	0.000304378	0.035512281	0.012263838	0.511579708	0.083468665	5.47638193	0.393354691	1.435232982	0.118556731	0.057171904	0.057781987	0.023195298	0.030003006	0.00039468	1.134974139	0.048198754	7.7691451	0.063283711	0.053611207	0.045553623	0.005030147	3.150553089	0.505362079	0.000518454	0.041593132	0.02241009	0.129155652	0.240595483	6.84E-06	0.001907929	0.015133184
1	997.1154	2	2	1	1	1	1	0	0	0	0	3.50195993	5.852643913	5.81416104	2.77E-06	1.70E-05	1.71E-05	1.76E-05	1.50E-05	0.015281386	0.007433522	0.015896761	0.002812454	2.301853722	0.000127285	0.593219993	0.002389905	0.143534241	0.39895069	3.06E-06	1.57E-05	1.09E-05	0.018316056	2.30E-05	5.874338737	0.018026077	0.025780256	3.40E-06	0.000284735	5.760773377	0.157816359	0.000515831	6.90E-05	4.56E-06	0.000175052	2.98E-05	6.25E-06	1.83E-05	8.53E-07
1	359.6727	2	2	1	1	1	1	0	0	0	0	0.96681494	0.888156725	0.618910393	2.80E-06	4.06E-05	3.73E-05	3.28E-05	2.87E-05	0.009050408	2.21E-05	0.009240551	0.036975539	0.572153913	0.000216171	0.180780094	0.002174354	0.002487898	3.58E-05	6.23E-06	3.45E-05	1.82E-05	0.012869676	2.38E-05	0.71168226	9.63E-05	0.070840869	7.73E-06	0.000482492	0.77324582	0.06036618	0.00053834	0.000112001	9.25E-06	0.000266994	6.60E-05	1.34E-05	3.42E-05	2.35E-06
1	783.7865	1	2	1	1	1	1	1	1	1	0	12.25173994	15.08276185	3.950111057	0.002403932	2.27E-05	0.034623662	0.019643035	0.019772433	0.144072256	0.001080104	0.372907438	0.025589069	7.771518933	0.16267762	3.043429419	0.02135511	0.118130009	0.008849436	0.003229818	0.000403199	1.30E-05	1.103931894	0.003121597	14.11566396	0.03192658	0.103857678	0.013030912	0.05216365	3.150212377	0.320150634	0.000523257	0.068678419	0.003206455	0.043423686	0.140423953	8.06E-06	2.26E-05	1.20E-06
1	735.0905	2	2	1	1	1	1	0	0	0	0	12.51789963	13.77207512	4.48093134	5.92E-06	2.43E-05	0.012380011	0.015657287	0.010293828	0.057910463	0.019817138	0.656674776	0.419985336	7.273857963	0.773861751	3.35734096	0.025269629	0.073808013	0.015106254	4.10E-06	0.004272349	0.012833648	1.139986486	0.228453953	12.45462597	0.0379387	0.02445171	4.76E-06	0.022888407	3.715383843	0.575432602	0.000524967	0.078960362	0.001903653	0.093059372	0.00429704	8.55E-06	0.010016833	0.002907974
1	1022.663	2	2	1	1	1	1	0	0	0	0	12.34884444	20.40638588	16.86326132	0.003409066	1.64E-05	0.051693218	0.007462319	0.030586042	0.178702381	0.002104378	0.135918821	0.028630662	7.98719394	0.236298491	2.390487096	0.017554666	0.457144781	0.908101532	2.97E-05	0.000374246	5.93E-05	0.464068813	0.000375285	19.89350911	0.041352449	0.02590864	3.29E-05	0.034322845	15.90572451	0.695344381	0.000514948	0.092101432	0.000417	0.027772334	0.038890482	0.000335852	0.001944016	0.00056619
1	918.2293	2	2	1	1	1	1	0	0	0	0	12.30822509	10.44264831	7.425252143	0.145937392	0.093892057	0.061734401	0.166254584	1.63E-05	0.229873464	0.017378416	0.986825512	0.147038371	7.64661467	0.189182878	2.085714206	0.019830939	0.097312249	0.1591269	0.011378183	0.072299935	1.16E-05	1.077968862	0.021320219	8.89535906	0.121286254	0.168660805	0.056257647	0.000303939	5.13133227	0.406923092	0.000518564	0.031238992	0.032388029	0.122902686	0.872514212	6.87E-06	1.98E-05	0.004345612
1	695.5364	2	2	1	1	1	1	0	0	1	0	6.14360711	6.697114527	3.036038462	3.98E-06	2.56E-05	0.003712591	0.008909769	0.003061394	0.046911956	0.021222602	0.245723072	0.128388714	3.95824792	0.214921656	1.506543275	0.013643851	0.046446502	0.046067193	4.28E-06	2.28E-05	0.003785044	0.333889395	0.022216476	6.311383787	0.025427518	0.040104371	5.01E-06	0.006063698	3.150219748	0.16505139	0.00052636	0.023910812	6.37E-06	0.02517839	4.34E-05	8.96E-06	0.002975354	1.38E-06
1	2063.429	2	2	1	1	1	1	0	0	0	0	14.82661624	16.68077401	7.359895083	0.026915126	0.000204897	0.008275147	0.023933888	0.006774965	0.094749771	0.018164505	0.567458399	0.10124748	9.522785417	0.211933095	3.601935753	0.016183813	0.141595308	0.109879784	0.005823871	0.003104574	0.001893678	1.276730497	0.037814024	15.27271616	0.109266269	0.248836021	0.020610084	0.021514776	5.46379935	0.856952299	0.000480262	0.05423051	0.008189656	0.150034695	0.297152102	1.75E-06	0.005358439	1.63E-05
1	745.4073	2	2	1	1	1	1	0	0	0	0	21.32611977	30.15404401	5.968786683	3.09E-06	2.39E-05	0.254021591	0.034274101	0.141116492	0.743223198	5.76E-06	0.437405876	0.06855915	13.58080098	1.025724395	4.509998787	0.029826464	0.48726616	0.002015571	4.05E-06	2.14E-05	1.34E-05	1.53708835	9.41E-06	28.41967083	0.048931567	0.078882777	4.70E-06	0.15010869	5.041535033	0.373529221	0.000524604	0.396640076	6.03E-06	0.088066781	4.08E-05	8.44E-06	2.34E-05	0.000264872
1	1311.926	2	2	1	1	1	1	0	0	1	0	10.07325707	13.06274866	7.364064133	3.75E-06	1.10E-05	1.16E-05	0.002684726	1.09E-05	0.11092249	0.006254229	0.229233996	0.047533121	6.437892007	0.068538456	2.516508304	0.011653747	0.167220433	0.300955914	2.15E-06	1.06E-05	8.48E-06	0.588784523	2.01E-05	12.43896951	0.02773191	0.058041888	2.27E-06	0.056865052	6.914424097	0.235136862	0.004040511	0.026842083	3.22E-06	0.013030618	2.01E-05	4.29E-06	1.34E-05	5.17E-07
1	440.8463	2	2	1	1	1	1	0	0	0	0	4.32264744	4.22274287	1.85952881	4.27E-06	0.010044777	0.014121005	0.042455843	0.002207338	0.081423147	6.99E-06	0.243157794	0.041334204	2.579032343	0.012038497	0.74290841	0.009319508	0.060704499	0.014635665	5.69E-06	0.005754245	1.71E-05	0.615445815	1.50E-05	4.502952863	9.19E-05	0.006636582	6.96E-06	0.045839	1.692524533	0.130462166	0.00053542	0.000105296	8.45E-06	0.022661	5.96E-05	1.21E-05	3.16E-05	2.07E-06
1	714.8925	2	2	1	1	1	1	0	0	0	0	10.93019007	12.88367374	7.445763593	6.46E-06	2.50E-05	2.42E-05	0.025082211	2.00E-05	0.143989428	2.35E-05	0.365326017	0.006375577	6.99115269	0.119639196	2.964348876	0.007146343	0.08352407	0.011591622	4.19E-06	2.22E-05	0.001972953	0.958749273	1.74E-05	11.80637727	0.017945086	0.080141744	4.89E-06	0.044881293	6.25194673	0.750859554	0.000525678	0.042268049	0.010382667	0.046309242	0.079318474	0.012608154	0.068389114	0.018017762
1	2717.558	2	2	1	1	1	1	0	0	0	0	29.03303358	31.74171397	5.123170233	4.03E-06	1.61E-06	0.0003723	0.000169231	0.000469754	0.222168312	0.005031485	1.040323642	0.046720415	18.12942834	0.213288565	9.10816993	0.033456135	0.146011358	0.003705439	2.33E-05	0.000749455	8.24E-05	2.345445051	0.046156713	29.51090783	0.049788395	0.009552231	1.93E-05	0.072698098	3.80102511	2.721598973	0.000919333	0.07183875	0.000411254	0.057406354	0.010174341	0.002713764	0.003468526	0.001382275
1	1636.768	2	2	1	1	1	1	0	0	0	1	32.98481449	31.17107234	4.644532417	4.31E-06	0.007813908	0.022852288	0.052590698	0.0124606	0.179160155	0.004962737	1.871391403	0.512878918	18.80668355	0.833157416	10.69338882	0.030278804	0.029212104	0.039270368	1.50E-06	0.005225791	0.003765349	2.30238152	0.21440808	28.80815828	0.005526288	0.001009609	1.49E-06	0.060898477	2.953357571	0.957179594	0.000494189	0.074206801	0.01494922	0.077512982	0.100567381	0.016782881	0.120431297	0.016620381
1	1669.514	2	2	1	1	1	1	0	0	0	0	11.27879405	13.68651776	4.696563697	0.000151253	6.76E-06	0.000671317	0.013258195	0.000679444	0.080280585	0.006098931	0.369801958	0.061574728	7.54048504	0.125577294	2.909681065	0.01364403	0.084326714	0.02257401	0.001116334	0.00107127	0.000840507	1.057326752	0.044117863	12.6177888	0.043139156	0.037783569	0.005378533	0.020372612	3.563759503	0.740244286	0.000493106	0.034467409	0.004767915	0.164209943	0.131986763	0.008368685	0.030547474	0.007449999
1	3341.539	2	2	1	1	1	1	0	0	0	1	12.89688096	11.70485119	4.175401157	0.000720028	0.001068199	0.001387778	1.77E-06	0.001996664	0.090635128	0.004307177	0.825944673	0.174252022	7.42231972	0.402997543	3.223105607	0.027069186	0.153373839	0.036435146	0.006607082	0.001504981	0.003221026	1.245675015	0.957712986	10.29731651	0.195582175	0.016632053	0.008594342	0.029632233	2.213560575	0.883530523	0.000440844	0.112079258	0.010724886	0.125796031	0.189256408	0.026428288	0.101685475	0.011947472
1	1945.129	2	2	1	1	1	1	0	0	0	0	22.90287786	23.90287308	5.117862263	0.001410383	0.001445542	0.006707466	6.94E-06	0.007193914	0.245900781	0.005932126	1.167132974	0.372898831	12.983685	0.86778647	6.61810534	0.047947703	0.144231272	0.009069316	0.006370908	0.001509184	0.000459334	1.961004242	0.441124211	21.53926327	0.07699899	0.096404213	0.010471742	0.075686485	4.06091912	0.420254306	0.000484084	0.147868685	0.004107545	0.085802388	0.098080839	0.006856257	0.031930584	0.00529941
1	1046.771	2	2	1	1	1	1	0	0	1	0	16.81164876	19.13231597	5.275225147	0.000841642	0.000412136	0.005754298	1.67E-05	0.005108858	0.166047257	0.00958149	0.795345524	0.235521537	10.13039674	0.53226312	4.733435077	0.024698391	0.107695666	0.017259119	0.004796432	0.004354578	0.000503849	1.543809718	0.036602071	17.06724042	0.058081019	0.368292642	0.020642992	0.045472842	3.984363087	0.328891741	0.000514117	0.082098469	0.008684482	0.122728688	0.225945339	5.89E-06	0.005833194	0.006443962
0	2466.261	1	2	1	1	1	1	1	0	1	0	18.75022514	22.98530293	5.69849856	0.00297513	0.000939594	0.004318176	0.002857776	0.004242098	0.171056916	0.003278937	0.802062245	0.255324224	11.35793126	0.566267869	5.10824336	0.038059516	0.289079638	0.001979086	5.93E-07	0.001813793	3.36E-06	2.0321268	0.099591444	20.44206635	0.034228572	0.306569698	5.12E-07	0.054094159	4.82067377	0.896099305	0.011219326	0.092118374	0.000246445	0.039385563	0.00211125	0.000974377	0.004356251	0.00051644
1	1251.829	2	2	1	1	1	1	0	1	0	0	9.00329883	12.55681973	4.0974975	7.11E-05	1.20E-05	0.039050405	0.008656772	0.024132379	0.165059353	0.012657561	0.206035437	0.018360401	6.02906136	0.194807646	1.921305914	0.023411205	0.162644653	0.107034102	5.98E-05	1.14E-05	8.90E-06	0.665310796	1.60E-05	11.99861783	0.026873141	0.0454775	6.37E-05	0.036755396	4.074840527	0.383569553	0.000507102	0.079775864	8.95E-05	0.01855569	0.006864194	4.61E-06	1.42E-05	5.69E-07
0	2372.698	1	2	1	1	1	1	0	1	1	0	15.03402413	15.29290198	5.608840887	8.46E-05	0.000100622	0.01192381	0.009445304	0.013992173	0.125187114	0.000221663	1.143971986	0.795699896	7.3127221	1.41201586	4.205380737	0.062685776	0.085913112	0.026366317	0.000487522	0.000934999	3.62E-06	1.198072536	1.276751934	12.75688538	0.021571951	0.669316955	0.000748824	0.062774677	4.038213113	0.956900341	0.007526588	0.159770316	0.000408984	0.043652817	0.005486421	0.000544747	0.014548048	0.000299677
0	1945.555	1	2	1	1	1	1	1	1	1	0	13.87502567	16.97314195	8.401265397	0.018529696	0.003050977	0.030984674	0.020232485	0.022312221	0.165824761	0.014969961	0.505245781	0.272882518	8.52082974	0.568353559	3.113749004	0.035415993	0.192177757	0.167150235	0.001664193	0.003752605	0.006715788	0.938941269	0.259320825	15.6732149	0.054734362	0.053410382	0.004871374	0.030770112	7.47206302	0.926954685	0.00048407	0.109155717	0.003833051	0.09495958	0.085655662	7.15E-05	0.00683218	0.001032057
0	2713.556	1	2	1	1	1	1	1	1	1	1	10.56254372	12.39352933	4.860310257	0.010130209	0.005754026	0.018818221	0.032441704	0.012026435	0.139564217	0.008047122	0.408850603	0.097170295	6.630418167	0.249343294	2.168141055	0.013704273	0.138821169	0.060754433	0.000796373	0.00526108	0.002357203	0.989908625	0.099861242	11.46195427	0.036510772	0.146434884	0.001808298	0.056149664	4.2075761	1.403016524	0.00045979	0.067247384	0.002751337	0.064790378	0.045317015	0.001807988	0.004616682	0.002643536
1	1545.913	2	2	1	1	1	1	0	0	0	0	30.39236969	32.32498091	6.963803747	3.61E-06	8.00E-06	0.010933337	1.03E-05	0.010781682	0.20512211	8.34E-05	1.472686246	0.513116538	17.24261057	1.012484551	9.616424533	0.028560985	0.153338349	0.162651779	1.66E-06	7.93E-06	5.63E-05	2.329639296	0.014221859	29.83381525	0.033231759	0.007984599	1.68E-06	0.169239889	5.424465857	0.958341839	0.000994414	0.132610187	0.001779596	0.042376318	0.00590932	0.001039173	0.013285637	0.001126265
0	1934.836	2	2	1	1	1	1	0	0	1	0	10.94874417	12.48951539	5.28925912	0.028730857	0.000244343	0.020728896	0.011453214	0.016145574	0.110875814	0.013332838	0.482762971	0.228200339	6.827906667	0.504688899	2.486979422	0.034744744	0.121582967	0.065779075	0.00327558	0.002286143	0.006829243	0.981471126	0.23657632	11.36604132	0.0633511	0.028095363	0.010678485	0.036201374	4.30564057	0.359601897	0.000484417	0.08826757	0.006062699	0.105971739	0.147870922	0.001653592	0.014025883	0.00142155
1	931.4386	2	2	1	1	1	1	0	0	0	1	24.31606879	27.12502398	7.0662037	6.71E-06	1.86E-05	0.00993999	0.049592914	0.008613516	0.21603159	0.007328173	1.139991209	0.367318842	14.33488065	0.839996819	7.053500553	0.02734384	0.136025704	0.026753059	0.002460542	0.006024045	1.15E-05	2.179334354	0.22560179	24.58635943	0.058543521	0.104705031	0.013827026	0.070348747	5.56984487	0.521508501	0.000518106	0.121614573	0.006423162	0.12583768	0.196810967	6.76E-06	0.008433068	0.002127609
1	1171.686	2	2	1	1	1	1	0	0	0	0	4.958967423	7.298529527	2.32718447	0.004204574	1.34E-05	0.00025912	0.010206184	0.000236181	0.031730738	0.00697443	0.162905494	0.014076235	3.240648522	0.022935523	1.400191936	0.004857174	0.038291699	0.056253488	0.000523509	1.26E-05	0.000322844	0.340458643	0.005195282	5.84715142	0.018465842	1.031968313	2.71E-06	0.009541623	1.827700902	0.329830705	0.000509832	0.014279163	0.000869153	0.017552003	0.028816896	5.08E-06	0.000232967	3.88E-06
0	599.9807	2	2	1	1	1	1	0	0	0	0	3.61159331	4.18883259	1.815134445	0.001360226	0.00075983	2.78E-05	2.59E-05	2.25E-05	0.041679748	0.005882161	0.144867006	0.015837124	2.421907304	0.058693348	0.79308713	0.012112942	0.058252898	0.003322442	0.002602693	0.001929352	0.000991647	0.396079591	0.003430416	3.85850356	0.022571899	0.02305831	0.005197395	0.008226303	1.331131252	0.138668154	0.000529741	0.017622019	0.006265004	0.037419552	0.150010403	0.014997165	0.042390469	0.021332596
0	2221.903	1	2	1	1	1	1	1	1	1	0	21.69931986	26.43325565	6.63972223	1.04E-06	3.17E-06	0.004780193	5.29E-06	0.005434239	0.204584697	0.003470109	0.918695378	0.327875539	13.11154933	0.690623385	5.93312463	0.058674048	0.344533126	0.002023612	7.79E-07	0.00033816	4.09E-06	2.390160852	0.05581415	23.95974056	0.038492194	0.004930594	7.01E-07	0.065570506	5.681737783	0.7661055	0.007603022	0.110931786	0.000183177	0.043242885	0.000336808	1.45E-06	0.00553823	0.00013646
0	747.5521	1	2	1	1	1	1	1	0	1	0	3.36024137	3.744494793	2.072965149	4.56E-06	2.39E-05	2.32E-05	2.24E-05	0.002562513	0.035872042	0.0117418	0.127163554	0.014270894	2.325478662	0.025450779	0.714871872	0.010672097	0.055378022	0.053343774	0.001681619	2.13E-05	1.33E-05	0.242188801	0.000483706	3.632608053	0.018916046	0.018406249	0.008777451	0.115885965	1.810575241	0.21033039	0.001049058	0.004671314	0.001668925	0.021489	0.029145639	8.42E-06	2.34E-05	1.27E-06
1	1856.762	2	2	1	1	1	1	0	0	0	1	25.0810235	26.84731917	8.181514107	0.041687542	0.034632756	0.033571738	0.123145872	0.007867946	0.292822629	0.011859783	1.420037107	0.461817362	14.50482235	0.839082354	6.61891151	0.04419605	0.182817984	0.144153942	1.17E-06	0.025652601	5.48E-06	1.911528854	0.330123473	24.43097692	0.038633976	0.096228194	1.12E-06	0.054671615	7.273382797	0.579950997	0.000973917	0.112312687	0.004042106	0.151568542	0.001327272	2.24E-06	0.007927981	0.000609957
0	2092.64	1	2	1	1	1	1	1	1	1	1	14.9216128	14.98444406	5.322263687	0.064326156	0.046928604	0.060358821	0.150377182	0.019222107	0.340017551	0.025132159	1.144406848	0.339835929	8.659529183	0.527272303	3.220059855	0.0777319	0.138374335	0.049910278	0.00134841	0.033156549	0.006050742	1.082964941	0.153482238	13.37819908	0.051346119	0.144507721	0.004175759	0.039410908	4.54896689	0.306006161	0.000479322	0.095177221	0.007536458	0.084871703	0.06550019	0.001531777	0.01000498	0.005379546
1	2684.938	2	2	1	1	1	1	0	0	0	0	8.50191164	11.38895496	4.3664294	0.031841791	1.68E-06	0.023982122	0.007983975	0.02017105	0.172954716	0.003527986	0.175986319	0.03700335	5.59203307	0.254743977	1.823168622	0.030782114	0.14613413	0.056131964	4.64E-07	0.000380933	0.000766572	0.479332843	0.007712664	10.25744172	0.024811903	0.38538418	3.86E-07	0.032775296	3.944902777	1.019345779	0.000460672	0.096539735	0.000219289	0.024292777	0.000378259	8.34E-07	0.008393201	0.000130625
1	1544.633	2	2	1	1	1	1	0	0	0	0	9.623150517	8.925342667	3.991597273	0.001203293	0.00083379	0.003128708	1.03E-05	0.00308448	0.078308665	0.01102122	0.633616044	0.224335941	5.633978153	0.380569687	2.467988698	0.013777896	0.073122862	0.010068709	0.008930277	0.005829122	0.002646607	1.089694257	0.138318639	7.678825247	0.121919208	0.027612186	0.031599153	0.016301021	1.71599853	0.481683154	0.001988999	0.076982081	0.02288015	0.125695895	0.568722676	0.06296608	0.060134907	0.022036648
1	1459.297	2	2	1	1	1	1	0	0	0	0	25.25183106	27.8927531	5.386504653	7.91E-06	9.01E-06	0.006946299	1.12E-05	0.006726264	0.182618405	0.01127913	1.053826502	0.318736124	15.2669497	0.686725693	7.40941125	0.01916407	0.118634375	0.008356609	1.83E-06	0.001740791	7.54E-06	2.041960552	0.132516163	25.63282854	0.034086459	0.093128859	1.87E-06	0.048485599	4.57285937	0.773772318	0.000500101	0.098950195	0.000853074	0.138374891	0.001742542	3.60E-06	0.006694336	0.000918506
1	1862.323	2	2	1	1	1	1	0	0	1	0	27.70782097	36.50918763	6.715756007	0.000243538	5.19E-06	0.130823252	0.038543832	0.092394475	0.646424481	0.010931438	0.720486372	0.120262483	17.78234943	0.933469162	6.550571203	0.069602967	0.447703584	0.008111185	0.000132646	5.36E-06	0.002225425	1.930769705	0.026340804	34.098172	0.07968806	0.050545929	0.000127077	0.13587377	5.59086357	1.155262486	0.000486777	0.367406306	0.000181914	0.091249381	0.027720765	2.23E-06	0.001418427	2.15E-07
1	1058.113	2	2	1	1	1	1	0	0	1	0	17.09058708	18.97720814	4.567956677	0.029248267	0.000202893	0.057835678	0.031083345	0.036856889	0.218968083	0.017111046	0.659109606	0.336816593	10.70496402	0.79784772	4.22699893	0.02880727	0.143204829	0.013989686	0.002162293	0.001400846	0.009902445	1.210550847	0.182686285	17.57689959	0.055828113	0.018115608	0.007331063	0.043702687	3.543570913	0.348881495	0.000513727	0.151831059	0.002995152	0.096959094	0.111547771	5.81E-06	0.010108382	7.74E-07
1	1142.557	2	2	1	1	1	1	0	0	0	0	11.01534539	10.24396143	4.239260177	0.049794287	1.39E-05	0.023393194	0.01091383	0.014452349	0.110386282	0.014243768	0.680906468	0.125063784	6.9384617	0.329674004	2.382966767	0.016548703	0.180423221	0.08166981	0.016140233	0.001190534	0.001533335	0.801621222	0.014940985	9.421179067	0.103893704	0.088637285	0.076454942	0.110935226	2.603642429	0.398088659	0.000510828	0.066264995	0.017361531	0.146705765	0.296182908	5.26E-06	0.006141316	0.001010144
1	2492.534	2	2	1	1	1	1	0	0	0	0	27.33759885	36.2879695	7.720509707	0.031874097	0.021810405	0.107793646	0.095133001	0.072056528	0.680037177	0.007839716	0.982670756	0.10043867	17.59402432	0.743323525	5.818270423	0.073059849	0.473134131	0.104026828	0.000463843	0.015577696	3.29E-06	2.088897655	0.021149422	34.24019903	0.065250992	0.023700747	0.000582167	0.124663102	6.690545167	1.582600477	0.00046665	0.317612927	0.002902618	0.08147944	0.019828348	1.05E-06	4.21E-06	1.64E-05
1	738.4141	2	2	1	1	1	1	0	0	0	0	14.76836019	13.60743505	5.466487897	0.000829165	0.000314318	0.030630117	0.019507953	0.020410657	0.091131505	0.012197641	0.576364724	0.431882317	8.947030013	0.824288383	3.343977967	0.003400581	0.065228	0.012197161	0.003172115	0.001979655	0.013686813	0.886991796	0.196405144	11.92981495	0.03936594	0.257968232	0.011656871	0.020442024	4.890706127	0.351300997	0.00052485	0.094861813	0.006690971	0.122659022	0.219998764	0.00590254	0.027162842	0.008389978
1	749.2197	2	2	1	1	1	1	0	0	0	0	2.814710531	2.152997689	2.149312121	0.002857943	2.38E-05	2.32E-05	0.01179118	1.93E-05	0.027881291	0.019595062	0.221790041	0.037986576	1.97800783	0.053262012	0.412204847	0.003719715	0.051841659	0.019038372	0.009336596	2.13E-05	1.33E-05	0.190701814	0.00234495	2.076029459	0.051887655	0.034620714	0.038379738	0.000349555	1.445571566	0.113746162	0.00052447	0.006901698	0.010567691	0.059826502	0.382387336	8.40E-06	2.33E-05	1.27E-06
1	1011.359	2	2	1	1	1	1	0	0	1	0	19.5169792	15.25341874	6.716852013	0.281615443	0.192853641	0.140721016	0.336469907	0.010743644	0.478589015	0.052773676	2.410261374	0.724746182	10.54844015	0.988295443	4.10262475	0.021244769	0.095344208	0.036515594	0.018981495	0.128074313	0.014197762	2.01955846	0.334854577	12.22010205	0.208315984	0.067523518	0.089898397	0.003112889	3.203189668	0.218257492	0.000515339	0.100758238	0.050027046	0.247440615	1.296298764	6.15E-06	0.010544744	8.34E-07
0	1475.79	1	2	1	1	1	1	0	0	1	0	8.531541567	10.69747173	5.565722367	0.087586882	8.81E-06	0.029688217	0.032753572	0.019231809	0.133579809	0.002760909	0.189357088	0.022702787	5.460328777	0.170193766	1.738525384	0.047301205	0.132664545	0.04192087	6.24E-05	0.00042639	0.000323586	0.695615876	0.001875973	10.02351657	0.016469267	0.1324383	0.000196023	0.100904027	4.782407323	0.986780011	0.000499549	0.067898219	0.001400533	0.032585373	0.026405818	0.001609502	0.019359987	0.012737231
1	1665.857	2	2	1	1	1	1	0	0	0	0	9.778509237	13.48224184	4.923050137	0.046550065	6.79E-06	0.035714406	0.011944673	0.02422245	0.174467269	0.004163438	0.220640543	0.040502019	6.01372331	0.244533236	2.183022538	0.016751152	0.158182313	0.095287394	0.000226065	0.000271374	0.000929191	0.662373981	0.018287685	11.63097211	0.025393907	0.978248621	7.47E-05	0.038824621	4.196456737	0.491712074	0.000493227	0.093666828	0.000910965	0.049285918	0.023526392	2.81E-06	0.006628631	0.000593846
0	2635.536	1	2	1	1	1	1	1	0	1	0	12.14514384	14.86792786	5.622162403	0.00494147	2.34E-05	0.026743899	0.016806651	0.022960822	0.184463117	0.006497463	0.39295471	0.140680514	7.561259927	0.431404289	2.751812099	0.016218338	0.178198284	0.08801192	0.000591891	0.000882016	0.004166287	0.880851504	0.126039899	13.72768705	0.045795404	0.048908454	0.002102982	0.063514423	4.793655553	0.981683031	0.0004622	0.118996674	0.002372545	0.068359546	0.033268488	0.001347527	0.013642173	0.001039861
1	764.4357	2	2	1	1	1	1	0	0	0	0	5.66051511	8.09349243	1.635290427	4.34E-06	2.33E-05	0.070906895	0.009611649	0.03954887	0.215896918	0.001230061	0.121034103	0.017522021	3.684125573	0.287939246	1.160727093	0.004766197	0.135294316	2.41E-05	3.97E-06	2.09E-05	1.32E-05	0.395190255	1.68E-05	7.686339787	0.014651632	4.47E-05	4.59E-06	0.042218269	1.224941449	0.138700368	0.000523936	0.111697538	5.91E-06	0.014681014	3.98E-05	8.25E-06	2.30E-05	1.24E-06
1	1003.045	2	2	1	1	1	1	0	1	0	0	20.88254327	23.16839813	7.24046735	0.141188302	0.195061519	0.209268185	0.358640826	0.046579802	0.740658422	0.030034356	1.668486479	0.234805059	13.85299085	0.441449009	3.970294277	0.009458741	0.234640881	0.013934836	3.04E-06	0.114715886	1.09E-05	0.953961095	0.016552971	21.71119808	0.034790862	0.095290364	3.37E-06	0.051982071	6.922613753	0.313875566	0.000515626	0.139741009	0.02203788	0.09778989	2.96E-05	6.21E-06	1.82E-05	8.45E-07
1	589.6087	2	2	1	1	1	1	0	0	0	0	7.897284857	9.21464183	2.1594223	5.38E-06	2.96E-05	0.001584936	0.018057027	0.001278134	0.052248193	0.010913142	0.290555828	0.057308293	4.996578597	0.091031915	2.194651899	0.006019287	0.04440422	0.004226779	4.82E-06	2.60E-05	0.001545358	0.695660542	0.003079389	8.777293603	0.021605722	0.004315423	5.75E-06	0.025816104	1.768086463	0.263098096	0.000530109	0.02182468	7.17E-06	0.027037617	4.95E-05	1.02E-05	0.001238127	1.63E-06
1	660.5275	2	2	1	1	1	1	0	0	0	0	8.141271653	8.76876233	2.544458433	4.10E-06	2.69E-05	2.58E-05	0.01779344	2.11E-05	0.039482887	0.009194528	0.164919663	0.005326239	5.904292477	0.001852371	1.719010292	0.00801753	0.018879484	2.67E-05	4.46E-06	2.38E-05	0.000515239	0.471878623	1.29E-05	8.518132577	0.007282435	0.081425047	5.25E-06	0.000376171	2.537514653	0.12618743	0.000527596	8.91E-05	0.00275688	0.006986919	0.021219743	0.003363342	0.018035261	0.004911489
1	1088.373	2	2	1	1	1	1	0	0	0	0	7.838870027	9.94595658	2.961642795	0.001183162	1.50E-05	0.04999422	0.010161016	0.030536438	0.182133795	0.009541828	0.244917468	0.104907457	4.968140447	0.381146422	1.784737874	0.021469036	0.132942506	0.007279883	0.000574572	1.40E-05	0.002761376	0.527750096	0.022079947	9.251640153	0.024327697	0.027616656	0.000628608	0.035213242	2.49790872	0.355961334	0.000512686	0.105300738	0.00085791	0.044858064	0.067321259	5.61E-06	0.002022695	7.38E-07
1	1313.192	2	2	1	1	1	1	0	0	0	0	21.09782099	26.36456222	5.82523959	0.011760422	0.009579047	0.138273179	0.055433396	0.085099841	0.532641678	0.016573344	0.818405137	0.320407131	13.05678778	1.184598929	4.5807853	0.094867923	0.345887656	0.012173959	0.006033991	0.010007302	0.008069011	1.559005444	0.193049244	24.09810133	0.07864239	0.080240115	0.016290946	0.096703194	4.840096277	0.225567598	0.000505021	0.308704928	0.006556862	0.12414178	0.068291903	4.29E-06	0.00567645	0.00231786
1	1390.692	2	2	1	1	1	1	0	0	0	0	25.4421418	27.4110272	5.775550173	0.155330541	0.115756183	0.201657637	0.251441107	0.07867122	0.782070111	0.032421977	1.775208747	0.442979653	14.96901225	1.154201666	5.291907457	0.055777488	0.344123591	0.020843436	0.00553356	0.075734121	0.007582342	1.664642746	0.192917855	24.96825841	0.082357195	0.084050304	0.014742536	0.090697056	4.826395207	0.692371306	0.000502405	0.291035424	0.015264473	0.117931049	0.062004231	3.91E-06	0.005260301	0.002048925
0	542.445	1	2	1	1	1	1	0	0	1	0	2.852022912	2.58245978	1.051848817	1.85E-05	0.000411054	0.002666831	2.74E-05	0.002129369	0.04122737	0.000540536	0.179313634	0.087929604	1.539980692	0.180359997	0.730360173	0.006457214	0.022185887	0.001246854	0.001387737	0.00035789	0.000472054	0.243453468	0.019303524	2.357318183	0.016791547	0.020113319	0.002798701	0.008627375	0.540618417	0.088679827	0.000531787	0.028630622	0.002127648	0.01531355	0.107062118	0.012190826	0.026661608	0.01646338
1	1998.383	2	2	1	1	1	1	0	0	0	0	20.48488539	22.45221812	6.66124489	0.001230605	0.001343892	0.003590992	6.59E-06	0.003894813	0.186775045	0.005788137	0.84420563	0.214813961	12.2718256	0.533981518	5.545103777	0.029198792	0.18845488	0.017209567	0.005924987	0.001412764	4.89E-06	1.76433425	0.094750557	20.18973159	0.051098497	0.155241397	0.009704236	0.066604272	6.01541217	1.637481728	0.000482359	0.094000293	0.002972532	0.0806337	0.045093933	1.89E-06	0.007774208	1.73E-07
1	1102.579	2	2	1	1	1	1	0	0	1	0	15.70091075	17.30119374	10.00362354	1.32E-05	1.47E-05	0.002255915	0.012219363	0.002026529	0.038507472	0.009456589	0.317906527	0.089982874	9.756895917	0.155827072	3.594773747	0.006125863	0.134341003	0.24419017	0.000288201	1.37E-05	0.002730067	0.557078104	0.049505911	15.34465743	0.027469492	0.494283631	0.000314537	0.011146859	10.92279482	0.906225981	0.000512198	0.023376329	8.12E-06	0.034974064	0.016642402	5.51E-06	0.001994662	7.21E-07
0	1136.804	1	2	1	1	1	1	1	0	1	0	14.13602175	18.73493154	10.14190204	6.14E-06	1.40E-05	0.018038706	0.025779054	0.016321587	0.122810007	0.006850736	0.948039961	0.707939987	9.440902727	1.32274242	3.7215283	0.03198636	0.113652371	0.130342818	6.80E-05	0.000649113	9.77E-06	0.997254603	0.250901909	17.44509134	0.024078571	0.023125889	7.38E-05	0.038251554	6.711644137	0.395525322	0.003066151	0.140035867	0.000304902	0.0341093	0.004485655	5.29E-06	0.016826569	0.00038362
1	725.9271	2	2	1	1	1	1	0	0	0	0	10.26082299	11.55736295	2.851340296	0.001730327	0.001278953	0.004260884	2.29E-05	0.00353605	0.148866929	0.00318588	0.503222702	0.150303579	6.074393257	0.378866822	2.962554605	0.010344157	0.074046379	0.012972828	0.004199174	0.001140306	1.36E-05	0.967554357	0.058662153	10.45309085	0.025644505	0.017558306	0.008461405	0.044473403	2.23401555	0.358538251	0.008404631	0.064873772	0.002190181	0.035108556	0.049923179	8.64E-06	0.003439919	1.31E-06
0	2633.506	1	2	1	1	1	1	1	0	1	0	12.8780017	15.57568002	6.211878863	0.006498073	0.001541524	0.028071265	0.022215221	0.022824972	0.194125057	0.008370887	0.429955733	0.135434635	8.10892443	0.44183558	2.814819796	0.034471594	0.184670301	0.089280914	0.000636951	0.002443976	0.004089375	0.918920598	0.322574068	14.48792445	0.050010326	0.023976216	0.001899771	0.038145219	5.339031947	0.536092026	0.000462263	0.120368171	0.002286329	0.074593383	0.041642189	0.000351148	0.005862644	0.007621092
1	1196.341	2	2	1	1	1	1	0	0	0	0	33.23091705	36.7219399	5.5479196	8.88E-05	1.29E-05	0.002395862	1.45E-05	0.00219512	0.267315247	0.006788625	1.305520904	0.121891929	20.25361412	0.347330071	10.79819662	0.009744	0.120629697	0.004482832	6.37E-05	0.00123935	9.31E-06	2.599418873	0.058510822	34.15382677	0.037305869	0.028115224	6.84E-05	0.074490675	4.08094175	0.436984722	0.000508991	0.083397412	9.51E-05	0.062415632	0.009012674	4.93E-06	0.002166909	6.21E-07
1	1051.699	2	2	1	1	1	1	0	0	0	0	13.18465744	19.4860903	13.42646442	8.35E-06	1.57E-05	0.004801721	0.011479959	0.004267549	0.035607463	0.005167709	0.361759998	0.184108711	7.95790568	0.326381397	3.216052316	0.015250264	0.324492466	0.887650603	0.000598601	1.46E-05	0.005687748	0.7047228	0.04239149	18.6499063	0.047379601	0.010290916	0.00065903	0.017613694	12.53274159	0.35533281	0.000513948	0.038414364	4.30E-06	0.065484109	0.034108629	5.86E-06	0.0041938	7.82E-07
1	1020.524	2	2	1	1	1	1	0	0	0	0	10.82919235	12.10748705	4.159273643	0.009066528	1.64E-05	0.010219942	0.014177503	0.008056101	0.066221047	0.011316029	0.381132641	0.153467801	6.68075155	0.289538827	2.751695793	0.019543621	0.075030943	0.039066753	1.19E-05	0.00168929	0.004373906	0.902567859	0.11228938	11.23961765	0.024688682	0.086534194	1.32E-05	0.031076847	3.98084001	0.449623508	0.000515022	0.044083927	0.000355736	0.052332361	0.002337049	6.08E-06	0.003243174	0.000482968
0	1133.119	2	2	1	1	1	1	0	0	0	0	9.527722887	7.880827947	6.41702088	0.000256661	0.00018309	0.018120245	1.54E-05	0.016382659	0.067600731	0.00695919	0.781521426	0.69903906	4.23037097	1.293130727	2.252552827	0.031800348	0.094464079	0.126262429	0.000649036	0.003323822	7.35E-05	0.575942766	0.209521681	7.082037857	0.014871771	0.003838271	0.00123313	0.007938281	5.605393343	0.396874704	0.028624476	0.119913071	0.001547759	0.026837687	0.014227564	5.32E-06	0.016140357	0.002936946
0	1773.529	2	2	1	1	1	1	0	0	0	0	9.150724403	10.82597208	4.064076233	0.025954433	0.019424907	0.02492476	0.06173966	0.007720026	0.140422901	0.013786679	0.476473893	0.124665147	5.665915057	0.125065321	2.107388517	0.039121381	0.093197413	0.055020921	0.000362137	0.013746593	0.000610832	0.719378031	0.007569134	9.77810906	0.024763851	0.329475356	0.001164986	0.036313819	3.68253358	0.188180961	0.000489682	0.034399602	0.00363259	0.034359609	0.028266915	0.002047556	0.006489821	0.002953572
0	1190.029	1	2	1	1	1	1	1	0	1	0	14.82054034	17.56920564	5.558063433	0.047626137	0.000169366	0.05157765	0.009197366	0.035138218	0.183183495	0.022154857	0.722966596	0.523528051	8.861752107	0.94730888	3.53447796	0.043855434	0.145095797	0.017158383	0.0020615	0.003841972	0.012824021	1.420551132	0.078384711	15.749755	0.051863333	0.059208035	0.006754959	0.039963168	4.533752973	0.308662355	0.000509206	0.147304368	0.006959238	0.1296438	0.146545649	0.00178776	0.024208589	0.004523309
1	1050.1	2	2	1	1	1	1	0	0	0	1	3.244912043	3.47784427	4.491732743	5.26E-06	1.58E-05	1.60E-05	0.088295178	1.42E-05	0.043390418	0.028755409	0.07625495	0.010761489	2.55968022	0.000121803	0.350474659	0.022017765	0.068815499	0.032553972	2.88E-06	1.47E-05	1.05E-05	0.025689943	9.39E-06	3.591301837	0.023254168	0.045283648	3.17E-06	0.000272523	4.768322707	0.454177459	0.000514003	6.62E-05	4.30E-06	0.000169016	2.79E-05	5.87E-06	1.74E-05	7.84E-07
1	1613.873	2	2	1	1	1	1	0	0	1	0	2.278309816	2.143335793	1.228341354	0.000307428	7.29E-06	8.04E-06	0.001890436	8.05E-06	0.016065134	0.007091332	0.124129252	0.013921771	1.543313967	0.02190488	0.479216027	0.006853744	0.019916844	0.003747629	0.002360876	0.001721662	6.66E-06	0.237762781	0.010478714	1.885606949	0.036457049	0.021052075	0.01148186	0.001890888	0.700191344	0.104274499	0.000494948	0.005976228	0.004082924	0.032369825	0.133859104	2.99E-06	9.98E-06	8.31E-06
1	2215.138	2	2	1	1	1	1	0	0	0	0	4.597048517	5.549062423	1.870913242	0.067497575	3.20E-06	0.006005793	0.004829483	0.004545214	0.04901526	0.0050794	0.169271735	0.013113414	3.111470394	0.058115219	1.144936639	0.015457737	0.046923322	0.010980066	0.001254488	0.00108933	4.11E-06	0.462105011	0.003284297	5.00782359	0.035688619	0.006895423	0.005361874	0.02119005	1.18026457	0.475176652	0.000475404	0.02598135	0.002481251	0.040675418	0.086386839	1.46E-06	0.012647354	1.28E-05
1	1498.266	2	2	1	1	1	1	0	0	0	1	5.508204543	6.93970032	7.28981261	0.002343147	0.00088844	9.27E-06	1.08E-05	9.05E-06	0.015059034	0.006534149	0.328505021	0.046253675	3.493964517	0.092876671	0.904952036	0.011056752	0.178778699	0.335095146	0.008678076	0.006174014	0.001753383	0.632662614	0.04327074	6.19341735	0.146638507	0.011099302	0.032803499	0.00018809	5.102067417	0.423967096	0.000498797	0.041355806	0.015795571	0.096586076	0.601633643	0.031166126	0.076956783	0.028775903
1	1456.162	2	2	1	1	1	1	0	0	0	0	12.19602489	14.24731308	5.86269304	0.032997253	9.05E-06	0.031141771	0.012601727	0.020326314	0.150032914	0.009116239	0.357518059	0.063785154	7.61296708	0.257903165	2.691180359	0.03139952	0.153807236	0.09423197	0.003500295	0.00322815	0.001084414	0.943333439	0.010779676	12.97766668	0.067172325	0.12962799	0.014454683	0.036424507	4.839621067	0.522137115	0.000500206	0.087989266	0.006602628	0.089813451	0.277310526	0.000301216	0.004571216	0.00056198
1	1336.165	2	2	1	1	1	1	0	0	0	1	20.6930886	25.12828069	10.10356628	6.65E-06	1.07E-05	1.13E-05	0.166764188	1.07E-05	0.243715149	0.003555828	0.680511279	0.004444387	12.84459288	0.204974974	5.714385397	0.021092079	0.20709239	0.058596124	2.09E-06	1.03E-05	8.32E-06	1.7447632	5.87E-06	22.75416985	0.040402976	0.18085015	2.20E-06	0.091712746	9.55855871	0.495449319	0.000504244	0.079055391	3.13E-06	0.041675132	1.95E-05	4.17E-06	1.31E-05	4.97E-07
1	966.0438	2	2	1	1	1	1	0	0	0	0	27.93056724	31.5285093	5.876341773	0.225746273	0.205198253	0.336207997	0.375950876	0.118138868	1.079630044	0.028618741	2.012965939	0.456150116	16.30929487	1.26693904	5.74777232	0.039633286	0.439092773	0.017315072	3.17E-06	0.120100657	0.006092567	1.74045442	0.114161752	28.93960796	0.062801723	0.076584368	3.54E-06	0.127599778	5.018191353	0.599664324	0.000516906	0.366928486	0.015760689	0.079716832	3.10E-05	6.49E-06	0.004561982	8.96E-07
1	1023.021	2	2	1	1	1	1	0	0	1	0	12.01374674	13.32206409	6.208964813	0.019736832	0.013557051	0.014023825	0.110259256	0.008140728	0.086783008	0.021483983	0.579490544	0.217685243	7.2991877	0.375934829	2.995051049	0.03168504	0.101929713	0.126669999	2.97E-06	0.015934061	0.006751001	0.893592274	0.142714877	12.25469997	0.035453229	0.060779484	3.29E-06	0.023913131	6.0687311	0.411285492	0.000514936	0.042141823	0.004669436	0.066979324	0.018448394	6.06E-06	0.004313637	0.004802014
1	2638.508	2	2	1	1	1	1	0	0	1	0	18.12797052	26.03399377	11.07638974	0.000194148	0.000186468	0.001640478	0.014357506	0.002035754	0.154640815	0.004016508	0.734595454	0.161915981	14.79588734	0.352123561	4.901557327	0.040831848	0.127487457	0.009349886	0.002580385	0.001703682	0.001000452	1.596606349	0.197580248	24.26412992	0.082092482	0.031929181	0.007674759	0.054068058	5.837227663	1.883774903	0.000462108	0.079561684	0.005899993	0.086164707	0.135389979	0.013010335	0.021392246	0.00309412
1	1407.916	2	2	1	1	1	1	0	0	0	0	16.24383298	17.92233751	7.212103007	4.28E-06	9.67E-06	1.03E-05	0.062175503	9.91E-06	0.124758219	0.008886317	0.681592569	0.03447421	10.22050551	0.144286027	4.450359223	0.035022803	0.130096167	0.035151249	0.00658409	0.005926605	7.86E-06	1.576028609	0.00084316	15.93958385	0.101426656	0.117407706	0.033678831	0.044267323	5.36393418	0.657252731	0.000501826	0.044764695	0.012341891	0.094423922	0.440086939	3.83E-06	1.22E-05	4.44E-07
1	1884.833	2	2	1	1	1	1	0	0	1	0	29.08570729	36.9816507	8.105866407	0.012965722	0.003566807	0.13100943	0.058275971	0.090185664	0.680381561	0.011398789	1.027312172	0.114703329	18.67379048	0.888471808	6.661374333	0.056107701	0.463281824	0.01154342	0.008629159	0.007656069	0.000364263	2.460752283	0.008574826	34.08529073	0.169230158	0.035874394	0.030068362	0.140908407	5.272328407	0.746566348	0.000486043	0.364999401	0.012020991	0.172052072	0.400541137	2.17E-06	0.001480918	8.31E-07
1	304.4004	2	2	1	1	1	1	0	0	0	0	2.527076256	2.328227394	2.302651711	2.77E-06	4.38E-05	3.99E-05	3.47E-05	3.03E-05	0.005360583	0.003940787	0.226369196	0.038533137	1.653653001	0.067724734	0.40727959	0.006909374	0.033832199	0.00616315	0.007435958	0.008729336	0.002914378	0.572018807	0.012964832	1.559786643	0.074937272	0.049276109	0.046532028	0.000505069	0.782941343	0.134105212	0.000540337	0.023118505	0.029532743	0.087703801	0.892409904	0.03972906	0.123395236	0.062037511
1	553.1489	2	2	1	1	1	1	0	0	0	0	5.708971157	6.872135843	3.506481947	4.14E-06	3.12E-05	2.95E-05	2.72E-05	2.36E-05	0.043591732	0.001405685	0.147754213	0.011007426	3.52222243	0.021457834	1.552179104	0.011601404	0.066612488	0.156451825	5.02E-06	2.72E-05	1.56E-05	0.301720166	8.75E-06	6.469382847	0.008279392	0.078600578	6.02E-06	0.008551307	3.299245451	0.261947088	0.000531406	0.007966797	7.46E-06	0.003589599	5.18E-05	1.06E-05	2.83E-05	1.73E-06
1	798.8148	2	2	1	1	1	1	0	1	0	0	2.385627018	4.232517907	2.245533444	6.24E-06	2.23E-05	0.00040897	0.001956753	0.000344643	0.030097401	0.025655303	0.055145527	0.024089657	1.947229883	0.024851313	0.290347737	0.001073976	0.0465772	0.040719424	3.82E-06	2.00E-05	0.000435489	0.038064552	0.004480094	4.451731983	0.021926577	0.000775526	4.39E-06	0.000706691	2.676232605	0.054254296	0.00052273	0.002137817	5.69E-06	0.002761257	3.82E-05	7.92E-06	0.000336034	1.17E-06
1	1876.302	2	2	1	1	1	1	0	0	0	0	4.82383517	8.922554873	3.306800043	0.001259424	5.09E-06	0.018622045	0.004693814	0.013277836	0.095945445	0.005044598	0.131917694	0.03422824	3.203116943	0.19112494	1.004201861	0.038966702	0.074337471	0.002727793	0.000238271	0.002076141	0.000733531	0.372149104	0.029519144	6.170708253	0.017218091	1.852249625	0.000227721	0.021924657	2.461840856	0.644496782	0.000486321	0.057332331	0.001253821	0.03177193	0.020783009	2.19E-06	0.00046636	0.000946051
1	847.7936	2	2	1	1	1	1	0	0	0	0	8.059624137	11.11573778	7.59943322	0.001177262	2.08E-05	0.022170226	0.002214387	0.014333448	0.076930189	0.022215638	0.280732491	0.226868622	4.89343256	0.458414006	1.677854864	0.006033705	0.208325268	0.46392159	0.001503468	1.89E-05	0.006699202	0.376245034	0.034093686	10.68389121	0.043827893	0.009994522	4.12E-06	0.009851172	7.358563067	0.186503855	0.000521018	0.067418517	0.00248905	0.05479587	0.086295511	7.47E-06	0.005123967	1.08E-06
1	879.2136	2	2	1	1	1	1	0	0	0	0	4.5822585	6.10276178	4.770235147	0.003483123	0.002073651	1.98E-05	0.00388416	1.69E-05	0.027002164	0.009215854	0.153677376	0.018724707	2.949156319	0.038222676	0.978851491	0.000100426	0.118382054	0.304524463	0.007620962	0.001885908	1.20E-05	0.220067355	0.001496536	5.992391577	0.030793155	0.001524651	0.013683624	0.003472535	4.298040493	0.137568765	0.000519922	0.010245384	0.004627433	0.030289511	0.10213118	7.20E-06	2.05E-05	1.03E-06
1	297.2218	2	2	1	1	1	1	0	0	0	1	3.948756123	4.20331799	0.945807315	6.87E-06	4.42E-05	0.005400446	3.49E-05	0.004095256	0.046864446	7.65E-06	0.239626064	0.149466111	2.027884346	0.305533257	1.164562561	0.009199074	0.022604626	3.81E-05	6.69E-06	3.73E-05	1.92E-05	0.341608909	0.027238729	3.70826191	0.005711864	0.037584692	8.38E-06	0.015852019	0.866093886	0.09910026	0.000540597	0.036539612	9.91E-06	0.008959103	7.13E-05	1.44E-05	0.003931167	2.60E-06
1	529.0064	2	2	1	1	1	1	0	0	0	0	9.510272273	13.75170839	5.913547073	0.004847091	3.22E-05	0.094585728	0.012106458	0.050206742	0.256808484	1.32E-05	0.155412759	0.022134181	6.166697853	0.351413369	1.954193985	0.017893574	0.234629662	0.220077823	5.16E-06	2.80E-05	1.59E-05	0.499144856	1.56E-05	12.7631715	0.02092321	0.120635263	6.21E-06	0.051297462	5.611261007	0.300977273	0.000532266	0.133599322	7.67E-06	0.017158052	5.34E-05	1.09E-05	2.90E-05	1.80E-06
1	1310.358	2	2	1	1	1	1	0	0	0	0	31.02935328	34.4769803	5.488823793	6.25E-06	1.10E-05	0.002083812	1.29E-05	0.001955563	0.23944026	0.006115211	1.216169004	0.097773132	18.94121629	0.317973365	10.0710989	0.001416097	0.128755039	0.053743886	2.16E-06	0.002626954	8.50E-06	2.431215576	0.091639407	32.13101726	0.036348539	0.00669824	2.27E-06	0.074182507	4.081398127	0.9934843	0.000505117	0.076294293	3.22E-06	0.058220336	0.001437495	4.30E-06	0.0022512	5.18E-07
0	1526.898	1	2	1	1	1	1	1	1	1	0	9.932748367	13.26201965	7.250157833	0.050729627	0.015399605	0.040631484	0.088964871	0.020018585	0.184413501	0.01347132	0.394265834	0.181148734	6.130933103	0.341746175	2.101034846	0.02561181	0.14945822	0.098847733	5.06E-05	0.01021021	0.002744646	0.544824949	0.009904845	11.47997193	0.024502078	0.814265456	0.000256762	0.023864235	6.782989103	0.536047494	0.000497841	0.077132018	0.001973599	0.031787181	0.005858603	3.32E-06	0.005305548	0.000547975
1	1882.069	2	2	1	1	1	1	0	0	0	0	4.92594597	4.82632098	2.462715691	0.015503128	0.00026265	0.001303448	0.004483118	0.001379556	0.02168793	0.013189703	0.240339163	0.085212121	3.239450581	0.148657523	1.083036884	0.026279591	0.047643531	0.038161557	0.003151615	0.001918201	0.00219043	0.437256308	0.040909774	4.37293222	0.049672778	0.009349932	0.011103962	0.016511213	1.764378683	0.357862281	0.000486133	0.018114881	0.004212099	0.057310216	0.135093783	2.17E-06	0.003897339	2.09E-07
1	1957.772	2	2	1	1	1	1	0	0	0	1	25.1646147	25.70035773	6.5778573	0.000190034	4.55E-06	0.006604476	6.85E-06	0.00710232	0.159702831	0.001741899	1.218905865	0.39245435	14.47162391	0.741072432	7.528658293	0.068261839	0.149598544	0.106028756	5.44E-05	4.76E-06	0.001293358	1.891657842	0.111555381	23.30470683	0.081089577	0.197931256	5.13E-05	0.038331081	5.24101155	0.844885603	0.007738778	0.119555915	0.004518614	0.046319477	0.152161442	0.020128303	0.060005639	0.016866562
1	2804.533	2	2	1	1	1	1	0	0	1	0	1.227108311	1.351693453	1.577803267	0.003758306	1.43E-06	1.87E-06	0.000295398	2.41E-06	0.008395497	0.003566395	0.058126667	0.008132125	0.929776205	0.010266561	0.163711541	0.062003124	0.019568588	0.002293798	8.45E-07	0.000666006	0.000668241	0.164527595	0.007569876	1.231593901	0.007579849	0.007469463	6.89E-07	0.021785084	1.162922643	0.273138221	0.000456996	0.000965249	0.001527133	0.026239413	0.022700799	0.002583558	0.009853028	0.006818195
1	942.9086	2	2	1	1	1	1	0	0	0	0	7.055481867	7.020457693	2.275333927	0.001737811	1.83E-05	0.009599752	0.002280673	0.008338778	0.041847024	0.032769246	0.428638687	0.353923688	4.152318907	0.612469666	1.689107918	0.018517359	0.038735369	0.004059407	3.25E-06	1.68E-05	0.010861841	0.482077692	0.281776977	6.31542276	0.035876351	0.036336398	3.65E-06	0.00205892	2.513038934	0.104253518	0.000517708	0.054766461	4.85E-06	0.061166578	3.19E-05	6.67E-06	0.008166999	9.30E-07
1	604.1815	2	2	1	1	1	1	0	0	0	0	3.102005094	3.562952547	1.328680041	4.05E-06	2.91E-05	2.77E-05	0.005085981	2.24E-05	0.053099688	0.006805477	0.15545021	0.018864426	2.117770943	0.005704364	0.717142706	0.007975889	0.038184802	0.005351274	4.74E-06	0.006281443	1.50E-05	0.403105451	1.64E-05	3.193842561	0.016289245	0.022059466	5.64E-06	0.00593635	0.887379654	0.150342676	0.000529592	0.004075727	7.05E-06	0.035675422	0.075878176	0.035973066	2.69E-05	0.032830297
1	651.1486	2	2	1	1	1	1	0	0	0	0	4.09171009	3.653602253	1.893633669	0.001183839	0.00035421	0.005879788	2.47E-05	0.004803397	0.028034193	0.016351194	0.322404944	0.211866658	2.431265354	0.372609355	0.907228203	0.010966745	0.029949888	0.009818598	0.006276915	0.002732609	0.005883503	0.400564065	0.092433583	3.111949964	0.045672667	0.017206319	0.025795319	0.000379101	1.190601334	0.007421487	0.000527928	0.034075431	0.008139431	0.06985093	0.27033677	9.45E-06	0.004661959	1.48E-06
1	2301.059	2	2	1	1	1	1	0	0	0	0	7.791383753	9.52004988	4.754625793	0.004459891	0.00029598	0.01634902	0.026616514	0.012648818	0.105540542	0.005220986	0.30371171	0.040574217	4.903986327	0.199533265	1.552011648	0.078483132	0.098348963	0.013382	0.003687728	0.0040022	0.002032744	0.843537727	0.017083919	8.068224667	0.066947616	0.377216426	0.011789734	0.022954284	3.238442422	1.04372848	0.000472675	0.065788065	0.010552205	0.094909452	0.19413746	0.003797589	0.028944901	0.004143993
0	2268.492	2	2	1	1	1	1	0	0	1	0	14.38411037	14.24942188	6.448210727	0.006896286	0.010426513	0.015047859	0.096119285	0.004693356	0.204750804	0.006548458	0.916835997	0.247236358	8.37107268	0.373002565	3.63035098	0.031262681	0.107516132	0.024855304	0.001597488	0.010936403	0.000879908	1.14861401	0.121184049	12.71213192	0.039045067	0.141118259	0.004878958	0.05701614	5.43866674	1.125191692	0.01515865	0.055325999	0.004791107	0.056937404	0.070763927	0.003532275	0.011746076	0.001362121
1	828.6728	2	2	1	1	1	1	0	0	1	0	13.38658344	12.7676782	11.03480114	7.11E-06	2.14E-05	2.10E-05	0.006122135	1.78E-05	0.050581443	0.0229996	1.09421883	0.143500427	8.74155421	0.260227753	2.543309947	0.007758239	0.115895575	0.038473529	0.043053993	0.030382002	1.25E-05	2.452504872	0.036465689	9.500488607	0.334883685	0.206448522	0.2020474	0.005431233	4.490574183	0.593910184	0.000521686	0.064425599	0.07784398	0.337131972	2.891414555	7.64E-06	2.16E-05	1.12E-06
1	999.8604	2	2	1	1	1	1	0	0	1	0	14.94544789	18.62386519	5.246513403	0.021012619	0.01399385	0.092882245	0.042407863	0.05202187	0.3192012	0.013045021	0.54385596	0.187613818	9.23294599	0.619508258	3.444569327	0.010194743	0.238101547	0.075484806	0.000396431	0.01015421	0.004447059	1.08194289	0.033850589	17.36631205	0.039749793	0.062513775	8.81E-05	0.076172254	4.712862417	0.470888135	0.000515736	0.1699589	0.001728388	0.068520474	0.038821174	6.23E-06	0.003309684	8.49E-07
1	1469.117	2	2	1	1	1	1	0	0	0	0	16.41611147	15.97769835	6.9595509	0.052296257	0.058883382	0.076915717	0.128508281	0.024254284	0.329529422	0.04320283	1.355217556	0.380542443	9.90207106	0.67592909	3.33261785	0.03659917	0.179127331	0.030589489	0.010795926	0.047770184	0.007119736	1.839207678	0.205597553	13.58411239	0.191024813	0.077419096	0.055322075	0.045736629	3.85855628	0.511809333	0.000499772	0.123369566	0.026721571	0.2422429	0.955155264	3.56E-06	0.004870232	4.03E-07
0	2313.723	1	2	1	1	1	1	1	0	1	0	14.64432794	14.83035463	7.46008124	0.006415623	0.00980039	0.014237482	0.094567543	0.004483058	0.200620604	0.006370433	0.898059827	0.238213889	8.584198643	0.361729266	3.674653437	0.050511411	0.122051892	0.055220922	0.001518775	0.010340027	0.000848535	1.141808327	0.111437344	13.30878222	0.04003513	0.136579618	0.004602702	0.055918147	6.368915813	0.645193884	0.015112779	0.054499293	0.004556838	0.0558165	0.066885204	0.003346643	0.011235554	0.001267523
1	843.8986	2	2	1	1	1	1	1	0	1	0	9.920888167	12.3618642	3.885152067	0.067051025	0.000816143	0.032554845	0.010477161	0.01857355	0.131284667	0.009036503	0.348766109	0.04404457	6.43466844	0.186411203	2.075844396	0.013134321	0.126945169	0.047448839	0.003727873	0.000738866	0.000420011	1.099939472	0.003531841	11.87104668	0.033079327	0.046093573	0.005693305	0.033532855	3.054558554	0.34711051	0.000521154	0.065878429	0.003302007	0.07737042	0.204333676	7.51E-06	0.005533637	0.118749221
1	580.7695	2	2	1	1	1	1	1	0	1	0	3.652783097	3.9283307	1.622767203	3.80E-06	3.00E-05	8.22E-05	0.001301011	0.000291773	0.029937348	0.019406132	0.075508142	0.019212691	2.453700853	0.012843249	0.548546252	0.001552981	0.054569149	0.000406404	4.87E-06	0.00044829	7.98E-05	0.419599308	0.001491395	4.50842216	0.016317903	0.003380206	5.81E-06	0.002240827	2.035626556	0.128957041	0.000530423	0.001601368	8.69E-05	0.012453074	0.000343759	1.03E-05	6.40E-05	0.000142978
1	2292.963	1	2	1	1	1	1	1	0	0	0	19.61653701	22.08996547	5.66508442	0.001537448	0.001795676	0.001252008	4.93E-06	0.001444749	0.161163929	0.003903288	0.798492022	0.119496332	12.55664941	0.388661374	4.838533907	0.085510524	0.131346163	0.02109311	0.008527043	0.007999132	0.002223574	2.046500987	0.168752977	19.65819368	0.069243677	0.130116285	0.013277764	0.044596194	4.10573834	2.092928279	0.000472932	0.072701793	0.013544293	0.301802159	0.138307046	0.022048154	0.059518024	0.014014992
1	779.6052	1	1	1	1	1	2	1	1	1	1	10.29696764	11.97333003	5.101857337	2.24E-05	2.29E-05	0.003989958	0.014387759	0.003348815	0.07942886	0.008528317	0.486270191	0.187192174	6.233246813	0.290152104	2.751450606	0.015211017	0.117660285	0.173977924	0.000202809	2.05E-05	0.000884513	0.811420297	0.103358818	10.83187386	0.051388545	0.405591411	0.000233952	0.015348921	4.205224797	0.422241039	0.000523404	0.049318112	0.006325253	0.059595126	0.232672666	0.022693624	0.048328831	0.032408922
0	1427.227	2	1	1	1	1	2	0	0	0	0	14.48635633	14.77824508	8.15333667	0.072052365	0.04676954	0.045754297	0.094953926	0.012159846	0.19707335	0.008227812	1.188193782	0.609599024	7.250419337	1.037718075	3.496881847	0.034605272	0.176287299	0.214758726	1.89E-06	0.029057811	7.73E-06	0.979623776	0.122831586	12.41302147	0.018801677	0.853620195	1.95E-06	0.078833108	7.326567673	0.827649181	0.012028246	0.103419298	0.0040514	0.037838243	1.74E-05	3.74E-06	0.012090064	4.30E-07
1	1073.215	1	1	1	1	1	2	1	0	1	1	10.56073945	11.69514453	4.53788487	2.90E-07	1.53E-05	0.002785522	0.011213706	0.002486876	0.078228638	0.010317727	0.485271459	0.161128313	6.64910734	0.255947499	2.723186908	0.00905403	0.09450145	0.074057782	0.00427331	0.008060831	1.03E-05	1.051452341	0.068161005	10.29288382	0.0600678	0.31163876	0.023116353	0.059445895	3.235288712	0.372030781	0.016422629	0.033993715	0.008542694	0.083640321	0.330312376	5.71E-06	0.002445535	7.56E-07
1	596.0864	1	1	1	1	1	2	1	1	1	0	4.780104657	5.014540327	1.942920667	0.000466961	2.94E-05	0.002620701	0.005126497	0.003560335	0.038435351	0.021336189	0.197284319	0.094882136	3.125995646	0.1619756	1.091802885	0.016583715	0.034750024	0.00191396	0.00020108	0.002859076	0.002612673	0.287938185	0.039630236	4.764457967	0.023353606	0.043987473	0.000558546	0.007274247	2.077684264	0.161800813	0.000529879	0.017692616	0.000858877	0.028584774	0.015542729	0.000344079	0.003538889	0.001428947
1	2163.193	1	1	1	1	1	2	1	1	1	0	11.87230479	16.27515273	3.101241372	0.005151385	3.44E-06	0.045416055	0.01148832	0.03427349	0.252962479	0.008464028	0.310332141	0.05778665	7.86817642	0.38209137	2.546902553	0.056518506	0.183435651	0.001353922	7.48E-05	0.000118985	0.001165297	0.949517157	0.051921888	15.28647361	0.030224391	0.044215397	2.87E-05	0.046752362	2.927273074	0.571248331	0.000477062	0.141530602	0.000200776	0.033396303	0.004281757	1.55E-06	0.000703633	3.46E-05
1	1153.838	1	1	1	1	1	2	1	0	1	0	32.40625152	36.3225312	5.26656597	1.85E-06	1.37E-05	1.41E-05	1.51E-05	1.28E-05	0.275051816	0.00673289	1.22784555	0.027679404	19.9347235	0.182371411	10.65901167	0.00013609	0.123286222	0.028541195	2.57E-06	1.29E-05	9.63E-06	2.552625281	1.25E-05	33.9071641	0.038876144	3.09E-05	2.78E-06	0.072831354	3.795158947	0.907278462	0.000510442	0.070633114	3.84E-06	0.033760554	2.45E-05	5.19E-06	1.57E-05	6.65E-07
0	1240.205	2	1	1	1	1	2	0	0	1	0	14.85280882	16.09201717	6.48832357	0.028061184	0.020234475	0.040035085	0.058509873	0.019095492	0.164178784	0.020376186	0.686506149	0.384476017	9.07300851	0.607987146	3.539768243	0.036343251	0.096284835	0.03431222	0.000391583	0.013157327	0.00858927	1.017847669	0.083876985	14.63404424	0.03212123	0.158063515	0.000683275	0.027961816	5.907715403	0.704573123	0.000507497	0.085610328	0.003768902	0.077033893	0.021498317	0.001683841	0.016012632	0.002276107
1	1289.064	1	1	1	1	1	2	1	1	1	1	18.65418542	19.02840422	4.63394481	0.000371946	1.14E-05	0.014971834	1.32E-05	0.013987584	0.089379376	0.006267522	1.075569487	0.651599073	10.43763359	1.156842669	5.114458447	0.026279556	0.089098343	0.021196287	0.000459174	0.001592458	0.001624622	1.584391481	0.414108235	17.13958046	0.040264791	0.068715481	0.000485356	0.025884206	3.405298633	0.284594034	0.001011676	0.132677134	0.007516778	0.216297082	0.190184616	0.04365315	0.053522432	0.019224094
1	1088.495	1	2	1	1	1	2	1	1	1	0	15.89008902	16.1916013	4.100743853	0.032995564	0.024789191	0.022175083	0.044114924	0.004897318	0.174826728	0.013337111	0.917673611	0.309102407	9.49421933	0.494934119	4.313296793	0.041003493	0.066515254	0.010457807	0.004129173	0.021900482	1.02E-05	1.424360788	0.10823543	14.5946833	0.065468959	0.049588008	0.022587057	0.021964922	2.647231099	0.376208286	0.008202912	0.063448631	0.011472997	0.115521874	0.320879951	5.61E-06	0.004818196	0.001657098
0	1382.57	2	2	1	1	1	2	0	0	0	0	15.04889316	20.0625041	11.73407543	0.00234501	0.001040937	0.0038151	0.063739518	0.003635101	0.092481349	0.004285558	0.499422803	0.1781988	9.274318713	0.387666511	3.519589117	0.008212469	0.287934189	0.489089608	0.004032886	0.001302929	0.000986059	1.090669579	0.103240515	18.63025834	0.046014372	0.092858638	0.007260588	0.025831679	10.89125786	0.950382085	0.000502679	0.060403344	0.005985564	0.127633774	0.086975379	0.018469319	0.01899856	0.008302315
1	238.1057	1	2	1	1	1	2	1	1	1	1	0.012644767	0.01326315	0.01381943	1.96E-06	4.80E-05	4.33E-05	3.70E-05	3.24E-05	0.000533782	7.94E-06	0.000441834	0.000191366	0.016732787	0.000239147	0.002503176	0.000174652	0.001361662	4.03E-05	7.14E-06	4.01E-05	2.01E-05	0.000324295	2.42E-05	0.009428343	0.000103305	7.38E-05	9.04E-06	0.000533546	0.009055544	0.021163893	0.000542743	0.00012285	1.06E-05	0.000289378	7.68E-05	1.55E-05	3.86E-05	2.85E-06
1	1743.671	1	2	1	1	1	2	1	1	1	1	32.89282816	36.71028947	7.966904013	7.77E-05	6.10E-06	0.008582996	8.45E-06	0.008823486	0.310554323	0.000527681	1.509302841	0.470499514	19.04562163	0.980997456	10.11915851	0.039760221	0.235987264	0.131094928	3.45E-05	6.21E-06	0.000359971	2.791546053	0.069285222	33.7583978	0.063368909	0.008059217	3.38E-05	0.138645419	6.225028617	0.663616657	0.000490662	0.164895439	0.000743477	0.062618648	0.039036284	0.005813258	0.023977173	0.004868178
1	751.2689	1	2	1	1	1	2	1	0	0	0	13.26420408	14.63752937	2.710144436	2.14E-06	2.38E-05	2.31E-05	2.24E-05	1.93E-05	0.11516492	0.00378991	0.47967501	0.00209113	8.17745827	0.07280392	4.202067667	0.010114576	0.047784853	0.00036228	4.03E-06	2.13E-05	1.33E-05	0.990148101	3.87E-06	13.61238204	0.014675865	0.065119879	4.67E-06	0.029033753	2.16844168	0.253715543	0.000524398	0.027409813	5.99E-06	0.012592866	4.05E-05	8.38E-06	2.33E-05	1.26E-06
1	1874.453	1	2	1	1	1	2	1	1	1	1	27.66872149	30.01913429	6.547145933	0.001981871	5.10E-06	0.00731349	7.44E-06	0.00772813	0.161057899	0.008541774	1.194159556	0.394786792	16.39344413	0.782642317	8.31265233	0.030716789	0.141384863	0.123786626	0.000835674	0.001305383	5.40E-06	2.069308642	0.248185067	27.76129873	0.034906512	0.046936984	0.000798925	0.065025376	5.380714203	0.690329036	0.000486381	0.105978124	0.001256393	0.17282382	0.089171113	2.19E-06	0.007791382	2.11E-07
1	1006.498	1	2	1	1	1	2	1	1	1	0	18.94095007	28.17343947	5.895266473	0.000425377	0.00021775	0.184541376	0.026535246	0.108306503	0.609417508	0.007528884	0.408270778	0.056258165	12.3060695	0.838565218	3.88523289	0.039814382	0.415981177	0.003093252	0.000747654	0.000964244	1.08E-05	1.41147837	0.000991251	25.45889448	0.049288106	1.261507227	0.001451692	0.128291342	5.079784277	0.389866349	0.000515506	0.326364431	0.000724125	0.052179365	0.007234074	6.18E-06	1.81E-05	0.000472017
0	1559.676	1	2	1	1	1	2	1	0	1	0	13.98146408	17.14895529	9.270722773	0.000948594	0.000816793	0.001535816	0.055687657	0.001518905	0.104244479	0.003831974	0.424631636	0.083905261	8.7619377	0.22705588	3.37806824	0.070840922	0.20822985	0.25897503	0.003308955	0.001046081	0.000452034	0.977361626	0.051225875	15.80062188	0.039782609	0.129840639	0.005778985	0.029900861	8.670235467	0.712616001	0.000496749	0.046463193	0.004000011	0.076990781	0.065562813	0.003876002	0.011134459	0.004972896
1	1853.046	2	2	1	1	1	2	0	0	0	1	27.47724189	28.18540607	6.30993925	0.073414732	0.060916473	0.046952505	0.145956697	0.001128234	0.386834796	0.021942913	1.64620449	0.180173342	16.41415825	0.242682669	7.969502583	0.015627927	0.163579502	0.126248572	6.11E-05	0.03999212	0.001033106	1.945009086	0.071515158	26.18086488	0.059006574	0.013069565	5.87E-05	0.116677635	5.035542023	0.891665374	0.00048708	0.061636204	0.009781936	0.046053537	0.065264161	0.022267996	0.022460565	0.007835573
0	3020.51	2	2	1	1	1	2	0	0	1	0	9.185361793	9.847133243	3.701415043	0.000592183	2.76E-05	0.001734481	0.009546523	0.002332517	0.059113585	0.002203581	0.400025107	0.159818577	5.499790283	0.299391575	2.378540334	0.05292675	0.10574909	0.020264642	0.000174211	0.001106079	2.15E-06	0.84773797	0.087048902	8.899048563	0.014284983	0.016753064	0.000229667	0.056068257	3.226509588	1.695502055	0.010810314	0.041641787	0.000155377	0.033360256	0.002345669	5.59E-07	0.002436924	3.41E-08
1	1263.517	2	2	1	1	1	2	0	0	0	0	15.98290313	17.42094427	4.782438927	6.92E-05	1.18E-05	0.006620292	0.008953609	0.006151922	0.145898222	0.001836472	0.793474387	0.323660578	9.139444547	0.586067682	4.82987244	0.027956199	0.118825609	0.060966388	0.000118117	1.13E-05	0.000529239	1.336868962	0.191502661	16.01995631	0.035927315	0.0058615	0.0001254	0.049884925	3.72106658	0.479232487	0.000506705	0.088604848	0.001354197	0.037407282	0.077781241	0.010311044	0.030315105	0.010452183
1	1788.949	2	2	1	1	1	2	0	0	0	0	26.63917676	28.56687677	6.824033107	5.62E-06	5.74E-06	0.008120306	0.001452165	0.008427725	0.17566148	0.006636627	1.328888848	0.433898416	16.1495305	0.852524182	8.207759907	0.040370318	0.103157357	0.006152231	0.00188812	0.002442135	0.001006655	2.166546409	0.176326193	26.18475599	0.063040485	0.030231816	0.009158817	0.045620862	4.285909337	1.267832097	0.003913407	0.116665817	0.007268191	0.082134219	0.17115777	0.00625257	0.039512371	0.005526295
1	1565.163	2	2	1	1	1	2	0	0	0	0	30.65804161	32.41274152	6.584024363	6.09E-06	7.79E-06	0.01067876	1.01E-05	0.010573368	0.208862741	0.007582487	1.55333818	0.52298472	17.61198435	1.028824099	9.509378057	0.040965834	0.164941052	0.041781165	0.002424388	0.002438443	0.001100885	2.645683521	0.105362592	29.37858619	0.070007893	0.190323757	0.012220382	0.075728883	4.55835854	0.908549267	0.000993132	0.136549529	0.009103503	0.083445189	0.214140412	0.006368469	0.044968738	0.006273463
1	990.0828	2	2	1	1	1	2	0	0	0	1	4.56000891	5.61363268	2.942052015	0.000204238	0.0002227	0.001541927	1.77E-05	0.001352745	0.035191117	0.001138264	0.171512301	0.09185212	2.796994409	0.123115908	1.151713233	0.012582258	0.060969843	0.073928142	0.000761491	0.001470695	1.10E-05	0.352518544	0.045842397	4.98029639	0.006427269	0.325938385	0.001482728	0.002978527	2.414645604	0.296724306	0.002064295	0.012696792	0.00073742	0.023547489	0.013247039	0.002837	0.001326823	0.002705177
1	2045.736	2	2	1	1	1	2	0	1	0	0	11.47439057	10.86315233	4.186499297	0.01562314	0.018182089	0.024035327	0.076109775	0.007364453	0.244064485	0.016898346	1.103315175	0.41019875	6.45889752	0.636519169	2.238343075	0.071309137	0.085540222	0.013486995	0.002403163	0.016742279	0.005960019	1.017998824	0.366970302	9.056194033	0.048255059	0.491640986	0.008145853	0.005747562	3.212884582	0.64608981	0.00384665	0.06136115	0.007913194	0.154345367	0.136490052	0.003827131	0.028446513	0.00360898
0	2474.051	1	2	1	1	1	2	1	1	1	0	6.923891063	11.19016292	8.442023783	0.001558682	2.25E-06	0.004374727	0.030913358	0.003496147	0.037444065	0.001464121	0.084698898	0.005194231	4.660232063	0.034782474	1.402621505	0.042216899	0.142247301	0.228997567	5.87E-07	2.51E-06	3.34E-06	0.212304497	1.27E-05	9.369074113	0.016345259	1.082388997	5.07E-07	0.005594591	7.76450956	0.420177268	0.000467228	0.015708923	8.88E-07	0.00608842	0.003853726	1.07E-06	4.29E-06	8.13E-08
0	5238.227	2	2	1	1	1	2	0	0	1	0	4.058964703	4.22948636	1.951481468	0.000332836	0.000602775	0.000806345	0.00804209	0.000150289	0.034695755	0.002650585	0.187693354	0.032039276	2.680584557	0.051293528	0.828284087	0.019246022	0.065109011	0.002109961	0.000166457	0.00151906	0.001359207	0.425286783	0.074632597	3.678154413	0.018176727	0.033769885	0.000293326	0.003846085	1.487062163	2.214172306	0.000388233	0.006372871	0.000770602	0.053918601	0.009064014	0.000452067	0.002938214	0.000484092
1	1542.361	1	1	1	1	2	1	1	1	0	0	18.73419404	25.79636311	8.702208687	9.49E-07	8.04E-06	0.097095402	0.015693258	0.064217295	0.405071258	0.017698297	0.39150527	0.11013842	12.02926315	0.656386116	3.654439943	0.014978321	0.436742664	0.246706287	1.66E-06	0.000785225	0.001918062	1.56737309	0.075723791	25.17321317	0.056311185	0.009570672	1.68E-06	0.115353171	8.4442615	0.868877067	0.000497325	0.227056778	0.000389021	0.069729822	0.000785586	3.26E-06	0.001294885	0.000402389
1	997.9132	1	1	1	1	2	1	1	0	1	0	10.37368765	13.83024267	3.32166775	3.40E-06	1.69E-05	0.081633999	0.011468345	0.049285894	0.266841872	0.009211875	0.275396108	0.097061508	6.603584697	0.507865023	2.109023679	0.038887989	0.205323184	0.005983124	3.06E-06	0.004050558	0.001979562	0.910376412	0.027207281	13.12762607	0.029023599	0.023581477	3.40E-06	0.068499681	3.099120881	0.428043104	0.000515803	0.153378694	0.001422579	0.054851061	0.003651166	6.25E-06	0.001473787	0.001958344
0	1293.728	1	1	1	1	2	1	1	1	1	1	19.47592134	17.69082974	4.392252697	0.227872845	0.131015449	0.09735374	0.252533224	0.005966409	0.427110028	0.025004492	1.833380021	0.476146094	10.66990714	0.605786102	4.814687007	0.014894169	0.18770591	0.010500128	2.20E-06	0.092671172	0.002479483	1.616310069	0.045930917	15.70454906	0.022867474	0.049323436	2.32E-06	0.024088108	3.787767023	0.532769415	0.004045441	0.05942705	0.021893139	0.053511829	0.077108462	0.012637114	0.083362724	0.014344661
0	885.8126	2	1	1	1	2	1	0	0	0	1	9.753148177	13.10970157	12.01822816	0.023877865	0.003271776	0.006062837	0.016203171	0.003452056	0.053913574	0.004579239	0.259889357	0.157541138	6.321508283	0.254832823	2.274974574	0.012736373	0.166277682	0.450600055	9.01E-05	0.002215334	0.004435815	0.414090098	0.03143978	12.09063705	0.020224336	0.385443464	0.000102013	0.009112306	11.47487385	0.427128092	0.000519692	0.022071759	0.001389299	0.040156804	0.013528926	0.000549775	0.004958041	0.000794387
0	2146.063	2	1	1	1	2	1	0	0	1	0	14.01560448	17.84043076	4.95984166	0.005339252	0.000182978	0.048684764	0.012611307	0.037408136	0.260029374	0.009918677	0.460323815	0.192411599	8.71608455	0.633116254	3.251428584	0.020480981	0.231847365	0.095806824	0.001035623	0.000381816	0.005513343	0.982381569	0.078379118	16.50748594	0.047956655	0.017136125	0.00135719	0.062816651	4.2465651	0.40253445	0.00047761	0.171904653	0.000848617	0.073877998	0.017378796	1.59E-06	0.005272977	7.70E-05
0	1140.716	2	1	1	1	2	1	0	0	0	1	12.02068471	15.93466728	5.27699134	0.100391602	1.39E-05	0.047609604	0.012153378	0.029608578	0.180139306	0.010045698	0.366493787	0.156920826	8.118641317	0.418750796	2.714689012	0.005971461	0.156245796	0.024340874	0.000541938	1.31E-05	0.003530346	1.458874056	0.035007888	13.77477611	0.026396757	0.542368993	2.83E-06	0.086311072	4.519996083	0.43568198	0.000510891	0.107425824	0.000899505	0.054717924	0.029950917	5.27E-06	0.012945303	6.79E-07
0	2722.502	2	1	1	1	2	1	0	0	0	0	15.42286539	17.59345162	4.037535173	0.001031024	8.31E-05	0.003700542	0.00025262	0.004674058	0.146412847	0.005200955	0.751285833	0.278340678	8.793953647	0.594149517	4.417244217	0.048547989	0.11321975	0.0220665	0.000462911	0.000924992	0.000262519	1.327452178	0.314038275	15.32524826	0.036001079	0.544650883	0.000655261	0.062286816	3.210772706	1.056880988	0.008271257	0.094024226	0.00098746	0.050234815	0.0073963	0.003115093	0.008453466	0.00046142
1	925.2857	1	1	1	1	2	1	1	0	1	0	8.495122183	9.580692047	3.62726128	0.023141414	0.00024336	0.000700647	0.014538515	0.000606361	0.049292827	0.00864542	0.261512572	0.03720557	5.45906278	0.051183056	2.192583177	0.022253316	0.050204848	0.040171971	0.000904831	0.000222651	0.000786899	0.650193029	0.007794569	8.92137558	0.019906001	0.085767418	0.001708809	0.01955572	3.453284107	0.15115965	0.000518319	0.015384135	0.000406871	0.024611469	0.012148173	6.81E-06	0.002197425	9.56E-07
1	1070.658	1	1	1	1	2	1	1	1	1	0	8.41404966	7.897806583	3.378447027	0.000131607	1.53E-05	0.000390965	0.011268594	0.002134207	0.038486473	0.002354417	0.447421061	0.079820176	4.96671833	0.073307701	2.28341522	0.000906405	0.073543183	0.028580137	0.004834961	0.001765813	0.00046682	1.043868327	0.011536644	7.161012083	0.034531099	0.108945771	0.023313236	0.013198171	1.024208239	0.416738646	0.000513295	0.016573664	0.004884978	0.238180023	0.812354805	5.73E-06	0.000343034	7.59E-07
0	1262.149	2	1	1	1	2	1	0	1	0	0	12.2419692	15.09780225	4.85226173	0.014325826	0.002099715	0.061195911	0.030952798	0.037706397	0.291286165	0.011139248	0.544229137	0.108102168	7.76122651	0.449805406	2.651480769	0.025425172	0.191427875	0.036034108	0.005885293	0.010575273	0.002210528	1.177470245	0.035323869	13.82097186	0.080158907	0.028043741	0.022360606	0.048216434	3.50745382	0.511143805	0.000506751	0.138428584	0.009248064	0.10466251	0.31588128	0.008201562	0.002288811	0.007032773
1	1727.461	1	1	1	1	2	1	1	1	1	0	11.89613142	12.32149473	4.311325797	0.016273829	0.012954427	0.023072528	0.052260096	0.007988838	0.232580186	0.013355695	0.629680967	0.093307649	7.248066453	0.182524568	2.39512538	0.054543811	0.110759554	0.005043448	0.001714621	0.014157549	0.002224578	1.288894837	0.017730677	12.31370336	0.043630318	0.01592905	0.005094972	0.019585587	3.774398387	0.902030956	0.000491195	0.047780284	0.005198932	0.089091933	0.110402559	2.61E-06	0.000539792	0.001254398
1	617.1593	2	1	1	1	2	1	0	0	1	0	4.186692933	4.69205271	2.150654809	9.00E-06	2.85E-05	2.72E-05	0.005021694	2.21E-05	0.035184726	0.018899767	0.115425632	0.010804883	2.987106273	0.003051962	0.882421605	0.013439562	0.05237762	0.010552971	4.68E-06	2.51E-05	1.48E-05	0.267850596	1.53E-05	4.532145483	0.018300995	0.04041737	5.55E-06	0.034726576	2.298143214	0.141722094	0.000529132	0.004035698	6.95E-06	0.01140106	4.79E-05	9.84E-06	2.66E-05	1.56E-06
1	688.6107	2	1	1	1	2	1	0	0	0	0	9.428071253	5.863169653	1.716440939	5.36E-06	2.59E-05	0.035679962	2.38E-05	0.02937878	0.061615855	0.005161637	1.162944375	1.151620667	2.782689284	2.076247933	2.650312955	0.052224947	0.022958334	0.001024117	4.32E-06	2.30E-05	1.40E-05	0.684046305	0.016730853	4.81540007	0.008649332	9.62E-05	5.06E-06	0.01146698	1.302243967	0.094197684	0.000526604	0.185204009	6.42E-06	0.026160626	4.38E-05	9.03E-06	0.028546945	1.39E-06
1	1362.159	1	1	1	1	2	1	1	1	0	0	13.53303032	12.1741788	3.633946263	2.13E-06	1.03E-05	0.005867407	0.065027562	0.005566625	0.048281196	0.001686497	0.670120997	0.250956993	7.78212872	0.468577067	4.073769627	0.053275879	0.024068538	0.021490213	2.03E-06	0.001963571	0.00117348	0.885381514	0.041882613	11.07626846	0.003050887	0.035495629	2.12E-06	0.00021051	3.086445801	0.881893809	0.028188538	0.041802002	0.006016956	0.027757704	0.037369214	0.005823008	0.041733059	0.007504358
1	1138.857	1	1	1	1	2	1	1	1	1	0	11.02314534	11.83425127	5.14158439	0.009543551	1.40E-05	1.44E-05	0.010539943	1.30E-05	0.037266913	0.012838598	0.501798097	0.069819513	7.000746843	0.091157058	2.417416205	0.024020972	0.117226899	0.026907207	0.01520581	1.31E-05	9.75E-06	1.316706196	0.014706431	11.37216579	0.096708447	0.043774462	0.057723408	0.049307759	3.004351822	0.324667395	0.000510955	0.015920701	0.015142857	0.107486336	0.63042819	5.28E-06	1.59E-05	6.81E-07
0	1472.84	2	1	1	1	2	1	0	0	1	0	20.43016848	23.8471644	7.94285063	0.001522815	0.00083115	0.010793788	0.005444163	0.009951854	0.174084301	0.006756428	1.085793392	0.489598423	11.80194749	0.974721898	5.438619523	0.04493711	0.291379018	0.095947077	0.001963248	0.006189452	0.001804448	2.172229043	0.251088932	21.40026327	0.053278216	0.039299443	0.003375251	0.173532516	6.7071839	1.145120705	0.00399718	0.12904725	0.007049722	0.102730236	0.141900895	0.014102547	0.062411597	0.014507617
0	1198.318	1	1	1	1	2	1	0	1	0	0	9.85954613	8.89195782	2.292897755	0.034206625	0.042656793	0.036382206	0.082226523	0.006572177	0.189479256	0.01880778	0.824239161	0.339497438	5.33129812	0.600250721	2.386127343	0.03591954	0.051765179	0.003441701	2.44E-06	0.028134547	0.000139419	0.702681471	0.180537576	8.15435497	0.024723584	0.017399532	2.62E-06	0.052440894	2.036033973	0.429980428	0.000508923	0.066995826	0.0046202	0.025198427	0.002914931	0.000819519	0.006638302	0.002357629
1	1300.664	1	1	1	1	2	1	1	1	1	0	14.08163832	17.27040549	7.006747837	4.61E-05	1.12E-05	0.004217366	0.000678631	0.003949742	0.133910791	0.012313659	0.551963322	0.199672032	8.601662317	0.415388774	3.805828473	0.025822207	0.18819218	0.212824229	0.000113315	0.00531743	8.56E-06	1.128293648	0.019723658	16.13733807	0.034171893	0.025100314	0.000119539	0.057416803	6.343242653	0.535228811	0.000505445	0.063829353	0.00016951	0.082048584	0.030220069	4.35E-06	0.003911651	5.26E-07
0	1053.857	2	1	1	1	2	1	0	1	0	0	10.40722685	10.20927224	2.654304979	0.083801841	0.025993166	0.025987667	0.045638409	0.007608447	0.160852072	0.015425088	0.773478853	0.358347576	5.522438423	0.672765139	2.814806809	0.021140015	0.070158574	0.006329713	2.87E-06	0.02043672	0.0003914	0.835891696	0.125635969	9.256593543	0.024957792	0.022929414	3.16E-06	0.040863045	2.396036797	0.367269637	0.000513873	0.080449185	0.003899728	0.029153034	0.009019056	0.010847361	0.010748856	0.003234492
1	973.3219	1	1	1	1	2	1	1	0	0	0	10.22572698	12.8863328	6.315024167	2.49E-06	1.75E-05	0.000786942	0.000467681	0.000687961	0.070492725	0.015973049	0.371332213	0.059154525	6.525220397	0.112028029	2.690282509	0.015321696	0.149049632	0.278552496	0.001255706	0.006550987	0.00059012	0.745114135	0.025102304	11.91925907	0.04719201	0.334494732	0.006641388	0.064816633	5.622519573	0.463722231	0.001033307	0.022061416	0.005894922	0.044611331	0.159230338	0.009712067	0.023142807	0.011716783
0	1662.98	1	1	1	1	2	1	0	0	1	0	18.36905906	19.20816677	4.955708637	0.000161395	8.86E-05	0.009473891	0.002854644	0.009575415	0.187265159	0.008345251	1.045895033	0.47959523	10.14851061	0.976736298	5.258563103	0.071303457	0.13666164	0.039531001	0.000978042	0.01095322	0.001296194	1.696133751	0.197171216	17.38131286	0.050415949	0.014568501	0.003391179	0.085027973	3.87097677	0.566827976	0.000986645	0.133716602	0.004585131	0.070521779	0.084614333	0.011437006	0.023154875	0.006776003
0	2165.066	1	1	1	1	2	1	1	1	0	0	16.77909337	22.5447292	9.902293957	0.017108324	0.006380482	0.050350379	0.033065017	0.034227493	0.311502041	0.014470495	0.496311022	0.232245201	10.46404024	0.455530708	3.587687233	0.035300662	0.340766771	0.304180405	0.00128082	0.006270588	0.001443026	1.187394736	0.052421255	21.54748208	0.05835618	0.020956153	0.002813035	0.06319902	8.964312773	1.138840789	0.000477002	0.145270293	0.002478375	0.072682109	0.044376905	0.00281115	0.002366092	0.001939146
0	1350.191	1	1	1	1	2	1	0	1	0	0	11.14375219	13.48209258	6.58630636	0.000812062	0.000544062	0.035732062	0.038514759	0.022893776	0.1637112	0.013250828	0.475758171	0.098701444	7.173120417	0.352906054	2.370019358	0.028565797	0.169380629	0.111196692	0.008577295	0.008885112	0.00149198	1.174464271	0.033834779	12.19151303	0.112301163	0.031930375	0.036251667	0.03070679	4.73205842	0.45289858	0.000503771	0.099452447	0.014539036	0.123831783	0.506122705	4.10E-06	0.001042633	0.001105311
0	1363.14	2	1	1	1	2	1	0	1	0	0	7.84754964	8.521562087	2.686634919	0.009602625	0.005309841	0.024800044	0.048348519	0.011701944	0.276799365	0.006367915	0.552300052	0.059491101	4.83702505	0.148541612	1.696313182	0.035375255	0.076358234	0.028556938	0.000567482	0.010222827	0.003789094	0.629263631	0.00473639	7.95550897	0.019352601	0.011435821	0.000976356	0.043200209	2.219762519	0.48811836	0.000503334	0.046041431	0.006353996	0.044471415	0.048482666	0.005816194	0.037475222	0.007492652
1	1140.769	2	1	1	1	2	1	0	0	0	0	9.785695587	12.46183547	6.794224163	0.000254851	0.000877306	0.006357781	0.007853114	0.004644608	0.086888026	0.00491642	0.568284871	0.253043886	6.887104173	0.407925539	2.487840359	0.029931537	0.108834137	0.147453282	0.000270953	0.004479643	0.001562306	0.730151532	0.079379056	11.6592826	0.059332872	0.029633647	0.000293782	0.016327873	4.499634377	0.170503475	0.000510889	0.063065438	0.005093149	0.060582988	0.249106536	0.026544266	0.062425226	0.03125898
0	1636.773	1	1	1	1	2	1	0	1	0	0	20.04671602	24.35229677	5.367533703	0.001124873	0.001769722	0.091806321	0.065012328	0.06419012	0.4173118	0.011936351	0.793823643	0.311512244	12.09374755	0.980134264	4.67140471	0.039684962	0.289306424	0.020350259	0.004592761	0.003422937	0.008635972	1.593527154	0.235621658	22.52793488	0.062473693	0.043103234	0.007887396	0.080945021	4.45639619	0.299245998	0.000494189	0.251894269	0.002277408	0.132804366	0.084419944	2.91E-06	0.005507519	3.08E-07
0	987.2814	2	1	1	1	2	1	0	0	0	0	6.33213332	6.016591853	2.260958406	0.043258095	0.029368131	0.020642365	0.054417892	0.001518489	0.085068319	0.009362992	0.445146885	0.111049548	3.81829025	0.150980984	1.485398409	0.011858755	0.038445936	0.013760684	0.003698776	0.018794898	0.0045399	0.557763178	0.017652432	5.234279413	0.018193203	0.070188319	0.006668434	0.019690478	1.730673442	0.250664983	0.000516171	0.016672043	0.014194496	0.073796609	0.153549331	0.009108806	0.053821479	0.014816521
0	1104.747	1	1	1	1	2	1	1	1	0	0	13.23285568	17.2558807	6.93612641	0.004993461	0.000761372	0.070128561	0.025910855	0.04288002	0.274452236	0.014450251	0.444045581	0.154011863	8.555053057	0.456468189	2.804234148	0.031074984	0.243964956	0.131481558	0.007228268	0.010264858	1.00E-05	1.219413789	0.010605241	15.95606401	0.087988655	0.030246597	0.027619802	0.053482187	5.463028697	0.46205994	0.000512124	0.145924166	0.011010758	0.113455589	0.396316155	0.009896561	0.00134463	0.009034604
0	1608.773	1	1	1	1	2	1	1	0	1	0	17.32633436	21.78129965	8.214804783	0.01556772	0.012775063	0.011931548	0.036021775	0.002167759	0.205601215	0.009434392	0.746949974	0.147148692	10.89464527	0.340773529	4.363571727	0.028010955	0.257327419	0.084051494	0.000160634	0.010204657	0.001771691	1.89428604	0.108504531	19.4749791	0.033979441	0.237571815	0.000160731	0.152933646	7.295235413	1.074694954	0.001980469	0.064272693	0.007489308	0.058176136	0.046142997	0.015525415	0.034379278	0.007019406
1	1283.114	1	1	1	1	2	1	1	0	0	0	28.78552638	40.4598641	7.535636107	0.00249743	0.002154387	0.264015642	0.042242958	0.164287238	0.970849913	0.008497703	0.724019809	0.127343585	18.59158907	1.395151768	6.010877173	0.020326362	0.656978318	0.00903813	0.006644639	0.001937245	0.000885664	2.131266309	0.016784017	37.973166	0.089865058	0.005730244	0.012257857	0.198251899	6.08050967	0.934793938	0.00050604	0.534494195	0.003400831	0.106039622	0.068941095	4.44E-06	0.000626431	5.41E-07
1	1224.081	1	1	1	1	2	1	1	1	1	0	11.34618711	11.24997869	4.473454607	0.030365989	0.025387631	0.027229533	0.06745717	0.007269011	0.141204288	0.030414344	0.752479389	0.329380171	6.95485428	0.503682796	2.572816726	0.049875445	0.114732048	0.036846348	2.37E-06	0.015394284	0.008667323	0.965935881	0.186507056	10.11162522	0.03419353	0.024119842	2.54E-06	0.107656471	4.058337053	0.268530676	0.000508045	0.046448405	0.001794004	0.082280718	2.25E-05	4.77E-06	0.006195795	5.95E-07
1	1229.296	1	1	1	1	2	1	1	1	1	0	12.24814059	13.99592546	7.02508792	0.044273865	0.000642001	0.005795494	0.004133927	0.011427572	0.032745842	0.035162914	0.589473665	0.622955721	7.06093915	0.685810365	2.835222163	0.059422173	0.144816291	0.233045237	0.004540626	0.011043468	0.008703647	1.004556672	0.140637918	12.7510894	0.05307846	0.047214877	0.014055541	0.038244847	6.347158133	0.238846584	0.000507868	0.049458283	0.011558148	0.137563841	0.129560233	0.006823632	0.05130087	0.010595679
0	1521.671	1	1	1	1	2	1	1	0	0	0	20.28172619	24.95458601	7.49795795	0.005240137	8.27E-06	0.056134144	0.013289778	0.038976601	0.244832915	0.005347567	0.478957575	0.072089043	12.82782527	0.393494933	3.98187292	0.093172212	0.340932251	0.031697272	1.70E-06	0.0065395	0.003312442	2.686578282	0.008342063	24.78265334	0.029123836	0.031914442	1.73E-06	0.14902961	7.013031183	0.903173923	0.000498015	0.134277807	0.012648994	0.140168413	0.076704514	0.00962711	0.061914974	0.014323987
0	1535.766	1	1	1	1	2	1	0	0	1	0	12.43077963	15.8033028	9.300581253	0.068004369	0.010849517	0.037044674	0.058633128	0.019839467	0.182586816	0.009770616	0.404155999	0.10732228	7.985864433	0.307328874	2.784690615	0.025094946	0.188735814	0.249668448	0.000420895	0.00739443	0.002725178	0.629373815	0.008986041	14.72706744	0.030541609	0.158890703	0.000741004	0.024319064	8.94986705	0.273483995	0.000497545	0.077744591	0.001681362	0.029781581	0.00626593	3.29E-06	0.008781316	0.000530883
0	2455.856	1	1	1	1	2	1	0	0	1	0	21.09645321	21.17777984	5.619306243	0.008065279	0.007732776	0.017120112	0.035560735	0.01308804	0.221807816	0.008635841	1.426184805	0.737344522	11.27542301	1.377931619	5.870480333	0.02597982	0.126618671	0.024726526	0.000342947	0.006408732	0.000191378	1.709934995	0.899713767	19.07875707	0.041923665	0.02086351	0.00048895	0.06499602	4.203204597	0.787823502	0.003742384	0.174054686	0.00147619	0.088452357	0.012814199	0.003058315	0.015985676	0.000842451
0	1536.006	1	1	1	1	2	1	1	1	1	0	12.76426772	16.47010017	4.926216033	0.000978473	0.000466254	0.030612167	0.013459978	0.020705368	0.153319185	0.02064828	0.441637304	0.34812092	8.04873773	0.494930208	2.856206431	0.028239342	0.141735784	0.084200715	0.000958303	0.002170952	0.004743484	1.100827455	0.036135348	15.19225425	0.031338847	0.30105942	0.001599827	0.096000043	4.43340475	0.600283838	0.000497537	0.086369521	0.004461836	0.071520134	0.041615204	0.003672151	0.025499415	0.004471264
1	3323.529	1	1	1	1	2	1	1	1	1	0	1.192459014	1.473815803	0.560848559	0.003054307	7.02E-07	7.44E-05	0.00017691	0.000106693	0.003220191	0.002017632	0.029658758	0.009309657	0.768953023	0.018507887	0.225994643	0.040680479	0.011197794	0.001777007	5.91E-06	0.000172594	0.000229565	0.130483246	0.025080858	1.233862825	0.003094612	0.138186555	4.41E-06	0.004550319	0.512089056	0.118135655	0.000441377	0.002117269	0.000117055	0.010767182	0.000689769	3.89E-07	0.001328777	4.95E-05
1	489.5437	2	1	1	1	2	1	0	1	0	0	13.18244675	17.74799004	3.448008097	0.00171278	0.001325796	0.156064913	0.018875877	0.084041521	0.391836806	0.006107292	0.476454072	0.256955753	7.994859243	0.943220862	2.947941067	0.019416264	0.260447334	0.007638229	0.003996026	0.001146447	0.006698422	1.076812937	0.02491736	16.38917131	0.037628271	0.012173828	0.008478468	0.083833338	2.788091073	0.236533683	0.000533676	0.23978681	0.001978452	0.072787218	0.036957891	1.15E-05	0.005464105	1.91E-06
1	1969.362	1	1	1	1	2	1	0	0	1	0	15.55274279	17.19776813	4.39024428	0.000152644	0.000116531	0.003720831	0.009317532	0.004011074	0.112533726	0.002556546	0.688345307	0.210710503	9.355775183	0.451799574	4.43941807	0.023928255	0.103969547	0.041843741	0.000617391	0.001072695	0.001967121	1.408906104	0.063179492	15.5167261	0.027637001	0.148199044	0.000940496	0.096915136	3.284581641	0.747294888	0.003866385	0.070671102	0.006637554	0.126775645	0.069871582	0.015136987	0.052655705	0.007693732
1	830.8813	2	1	1	1	2	1	0	0	1	0	11.8836528	14.25696421	5.42817401	0.012263532	2.13E-05	2.10E-05	0.014254093	1.78E-05	0.045025744	0.008300204	0.260452621	0.021825435	7.35187961	0.013842522	2.675561779	0.008370683	0.141871992	0.159202372	3.68E-06	1.93E-05	1.25E-05	1.283725551	1.19E-05	14.5578416	0.021463275	0.066054728	4.21E-06	0.021144412	5.568713227	0.46228192	0.000521608	0.012005929	5.49E-06	0.036087267	3.67E-05	7.62E-06	2.15E-05	1.11E-06
0	1042.346	2	1	1	1	2	1	0	0	0	0	14.02733993	16.16632163	5.300144963	0.005567101	1.59E-05	0.030088412	0.02049058	0.019228491	0.122129731	0.008829515	0.532078591	0.210990666	8.982480117	0.494737184	3.44761772	0.053742083	0.147211698	0.033840888	0.000907332	0.004094738	0.008164013	1.364031507	0.080767338	14.55041079	0.029362095	0.039396526	0.001000532	0.11296663	4.003584577	0.478458908	0.00051427	0.08932724	0.012112724	0.132749472	0.202073057	0.008529415	0.053808937	0.015356828
0	629.7506	2	1	1	1	2	1	0	0	0	0	6.13088939	6.36221645	3.169638741	0.000768628	2.81E-05	0.002682581	0.010199639	0.002181648	0.027600273	0.008005765	0.236649075	0.10133742	3.972021653	0.186181945	1.419629095	0.024511144	0.048049467	0.058077188	0.002682399	0.003161054	0.003188318	0.498938677	0.02392927	5.76119766	0.02982163	0.047352773	0.01133382	0.024333986	2.414487666	0.111041487	0.000528685	0.021846397	0.007517644	0.06949003	0.252616367	0.003489185	0.020704902	0.006017697
1	2258.609	1	1	1	1	2	1	0	0	0	0	25.90189195	29.57086081	7.394856193	0.000169071	3.02E-06	0.002611543	0.013503931	0.002991879	0.203855792	0.002393349	1.027630916	0.166540209	15.55282026	0.433576606	7.923171177	0.03940918	0.189110538	0.161805419	7.77E-05	0.001914764	0.003345282	2.012726357	0.083293341	26.95934534	0.054392366	0.39159011	6.96E-05	0.064858853	6.074687223	1.530864525	0.007584346	0.091900474	0.000508082	0.044985427	0.026419037	0.003144174	0.012168059	0.002145291
0	1285.356	2	1	1	1	2	1	0	0	0	0	17.2407589	23.11547064	5.434614227	0.001247493	0.000594567	0.132384131	0.021493394	0.083482123	0.497367895	0.01097715	0.538223183	0.119399283	11.0591345	0.816347814	3.552068497	0.055814428	0.356275649	0.007274545	0.006022851	0.008205617	0.001571683	1.545986419	0.004486648	21.45292252	0.096202398	0.023015011	0.021640822	0.098449298	3.86205618	0.518974409	0.000505964	0.284993389	0.009587921	0.121079985	0.317557463	0.007977512	0.001111205	0.006777787
1	1122.542	2	1	1	1	2	1	0	0	0	0	13.80070962	19.63701399	8.193834197	4.11E-06	1.43E-05	0.007867002	0.005581189	0.007096811	0.15512528	0.006867313	0.669484207	0.337244291	10.38796836	0.650616385	3.770723753	0.020511021	0.097124589	0.00521683	2.66E-06	0.003915211	9.88E-06	1.117003164	0.218694199	18.34531824	0.024477081	0.046585273	2.89E-06	0.050982614	4.89462069	0.488461857	0.00409211	0.088357174	3.97E-06	0.028255013	2.55E-05	5.38E-06	0.008499637	6.99E-07
0	2105.252	1	1	1	1	2	1	1	0	0	0	12.68370738	13.23610323	5.39620355	0.015310457	0.003284291	0.02246513	0.029563856	0.017320358	0.119831367	0.017670982	0.637993683	0.410891483	7.36421137	0.752071923	3.107877451	0.069587305	0.09235555	0.02387318	0.000658085	0.003169326	0.011653079	0.976827839	0.105095677	11.80685417	0.042350971	0.088729249	0.002289507	0.022330448	4.742610057	0.73658618	0.000478918	0.103068385	0.002254222	0.105853962	0.038374339	0.00137008	0.013326927	0.001087694
1	1410.222	1	1	1	1	2	1	1	1	1	1	26.15123793	31.13916792	7.9865632	0.000304997	0.000250566	0.003688147	0.015508782	0.003534639	0.270373536	0.002109464	1.018979091	0.169985439	15.92704233	0.503933892	7.758293487	0.039187304	0.215425322	0.147640483	0.001153011	0.000244096	0.003634192	2.344140939	0.12503732	28.61626139	0.04999947	0.066536468	0.001933252	0.094677739	6.509041197	0.651163474	0.000501748	0.109080179	0.003027555	0.112616786	0.053772401	0.002749188	0.023058891	0.002979338
0	1016.721	2	1	1	1	2	1	0	0	0	0	15.35101927	18.6685228	4.052479957	0.004194421	0.002576682	0.08311752	0.023139234	0.05036017	0.294132832	0.009041577	0.637442057	0.230822989	9.427367703	0.733565332	3.828789723	0.016683766	0.19917245	0.01467715	0.009803649	0.002385483	0.006236817	1.264047526	0.042871711	17.03345796	0.052792813	0.01931987	0.018226431	0.06952808	2.765283698	0.322209604	0.000515154	0.183470658	0.007662772	0.122127074	0.214330717	0.002198577	0.017050501	0.002786399
1	1388.023	1	1	1	1	2	1	1	1	1	0	19.04061883	25.63300731	12.93028162	0.15466975	0.116179972	0.086742564	0.238843596	0.0054226	0.347794147	0.026915397	1.669974442	0.425250442	15.33769137	0.590377401	3.879738613	0.067015101	0.208286478	0.025459249	0.003905614	0.07598513	0.001436711	1.499276294	0.211264428	23.80324015	0.069014876	0.032283363	0.007102935	0.021429498	7.207118697	0.466917383	0.000502495	0.069546393	0.016745781	0.115804394	0.201021371	0.026661676	0.0697047	0.027778214
1	1397.017	1	1	1	1	2	1	1	1	0	0	17.64939472	19.83449265	6.664615733	0.000913675	0.001020549	0.001874118	1.19E-05	0.001791131	0.075439839	0.001054019	0.793785473	0.160780125	10.49680141	0.260345417	5.35511805	0.029887854	0.151925787	0.193650317	0.003968321	0.031011227	0.012536259	1.456124697	0.053080325	17.30852717	0.030828769	0.925071312	0.007126664	0.07286583	5.288242217	1.008040875	0.00401754	0.033122668	0.006279796	0.093126268	0.080575912	0.002482542	0.007050826	0.002854792
1	1112.213	1	1	1	1	2	1	1	1	1	0	20.75365732	21.93035636	4.975244693	0.003378768	0.003014513	0.007967084	1.57E-05	0.007171495	0.163477665	0.01590918	1.019098318	0.333021818	12.32132969	0.703550198	5.92283081	0.047869867	0.121904398	0.023269578	0.010629963	0.002825539	9.96E-06	1.72678731	0.069959849	19.99904644	0.048499642	0.088530994	0.020268858	0.069998796	4.193247637	0.618726605	0.000511868	0.093500845	0.005291742	0.119292015	0.090714767	5.45E-06	0.007060836	7.10E-07
1	768.1986	2	1	1	1	2	1	0	0	0	0	13.63799264	17.05416719	4.86422436	3.52E-06	2.32E-05	0.0080921	2.20E-05	0.006775508	0.146571144	0.004993781	0.605249717	0.294381904	8.13837547	0.598050129	3.684288247	0.014293138	0.176919835	0.089642894	3.95E-06	2.08E-05	1.31E-05	1.36856136	0.044520162	15.61623548	0.023599657	0.027270208	4.57E-06	0.042944859	4.1630062	0.326049755	0.000523804	0.081633533	5.88E-06	0.089196047	3.96E-05	8.22E-06	0.006599979	1.23E-06
0	849.788	2	1	1	1	2	1	0	0	0	0	16.00562973	16.43861069	11.99887915	1.40E-05	2.08E-05	0.000512315	0.01731802	0.000436387	0.077859461	0.0347096	1.1990092	0.174252117	10.68500103	0.305441989	3.351173577	0.003643704	0.142349163	0.036848089	0.037744954	0.041435806	0.000557374	2.992512814	0.077677086	12.82857535	0.392969965	0.071038019	0.215065692	0.020816225	4.6021026	0.472552991	0.000520948	0.072044749	0.074972293	0.363224374	2.998798624	7.45E-06	0.000426161	1.08E-06
0	3217.112	2	2	1	1	2	1	0	0	1	0	3.60607445	4.67070507	5.236717263	0.000373628	0.000438311	0.002490277	0.004876028	0.002003804	0.036625838	0.00391	0.116137776	0.04094343	2.273909383	0.06559565	0.884033172	0.028908763	0.064909495	0.04631471	6.93E-06	0.000580059	0.000793622	0.243236801	0.089060402	4.399601127	0.011477443	0.002082712	2.83E-06	0.005003997	4.50910799	0.924623561	0.000444535	0.014546397	0.000121847	0.011296743	0.000620429	3.18E-05	0.000359101	3.84E-05
0	680.5254	1	2	1	1	2	1	1	1	1	0	4.671055283	4.587390157	2.777724713	0.000202314	0.00068049	0.001126087	0.00249258	0.000925641	0.023356946	0.007601957	0.177468027	0.066330536	3.101121109	0.10037504	0.849445901	0.022531239	0.050652998	0.006515314	0.005408786	0.004253901	1.41E-05	0.413722463	0.007839843	3.997144153	0.03661056	0.115733375	0.023524574	0.000369998	2.252040417	0.136045097	0.00052689	0.010928094	0.007527579	0.051360316	0.283886697	9.12E-06	0.000899206	1.41E-06
0	993.1271	2	2	1	1	2	1	0	0	0	0	16.36207226	17.50941917	5.52831184	0.001290521	1.71E-05	0.006144769	1.76E-05	0.005394311	0.20108092	0.004258441	0.943456604	0.269177322	9.435809477	0.636740363	4.43191324	0.058334257	0.208042928	0.011922989	0.000958617	0.003878352	0.004602664	1.723415704	0.065570179	15.44484499	0.160105845	0.069283293	0.001066049	0.081703445	3.219137677	0.747491623	0.000515969	0.170521856	0.012553501	0.131891185	0.790427835	0.122281421	0.226503219	0.130185287
0	930.2505	1	2	1	1	2	1	1	1	0	0	12.84443969	14.94843672	4.407608503	0.006183073	1.86E-05	0.032655799	0.022870301	0.019933143	0.131197221	0.007617449	0.459914682	0.157205457	8.272224153	0.381955493	3.242591164	0.017491582	0.133738847	0.025498828	0.000685582	0.001351002	0.006842611	1.163491536	0.02348904	13.60327231	0.025847116	0.030917638	0.000770683	0.092648081	3.332062486	0.430718354	0.000518147	0.082553312	0.011670632	0.101076146	0.157560418	0.009750409	0.058498181	0.016224115
0	1022.229	2	2	1	1	2	1	0	0	0	0	13.87245324	15.59394249	3.840862597	0.002960581	1.64E-05	0.037475838	0.015549151	0.025487147	0.130354661	0.015947653	0.718178031	0.448787833	8.04914208	0.903390425	3.688744807	0.025315084	0.093669486	0.010717916	0.000618636	0.001953592	0.016062112	1.258083563	0.239049315	13.7423597	0.039185542	0.058181981	0.00068454	0.035102945	2.853449812	0.446024717	0.000514963	0.125161509	0.010885687	0.139804324	0.15482189	0.008736685	0.060638957	0.01447536
1	1581.654	1	2	1	1	2	1	1	1	1	0	25.64960821	33.82059443	13.47977823	0.006750948	7.62E-06	0.100067212	0.018346426	0.070787863	0.393378953	0.012944928	0.784488933	0.450762947	15.48946052	1.243490396	5.6982982	0.064025069	0.509533578	0.53925159	0.000248362	0.001405758	0.013009566	1.817014094	0.178568485	31.88871522	0.072631798	0.056065127	0.000249671	0.10074659	12.63689568	0.413738967	0.000496018	0.275502439	0.000186221	0.147713691	0.036273097	0.00015559	0.0095626	3.37E-07
0	1360.937	1	2	1	1	2	1	1	1	0	0	17.29317072	20.82276788	5.679042423	0.003436404	0.000536115	0.076011608	0.015625746	0.05049047	0.289976146	0.018982534	0.770577045	0.37920737	10.59082121	0.999764611	3.91492336	0.023658148	0.228752799	0.035162359	0.005323324	0.006855606	0.011528791	1.705333641	0.012767277	18.70128931	0.093180895	0.048840651	0.019853621	0.060521137	4.150820097	0.422153328	0.000503408	0.206417109	0.013424371	0.172437101	0.322226194	0.01312089	0.043474849	0.012454529
1	742.6686	2	2	1	1	2	1	0	0	1	0	5.401787213	6.58412048	3.023179969	0.000541501	0.000312493	2.34E-05	0.003051068	0.001287614	0.060243621	0.008923048	0.207932281	0.020230329	3.613667343	0.059930983	1.414836169	0.003771815	0.09092157	0.048414937	0.001109599	0.005589314	0.000683347	0.504816281	0.003381258	6.083390877	0.020631285	0.011553575	0.002162212	0.030931756	2.706638669	0.222889972	0.000524701	0.01772792	0.003696806	0.027052023	0.074747515	0.007849014	0.026741453	0.010295333
1	1784.603	2	2	1	1	2	1	0	0	0	1	17.96507163	23.3566006	11.64415728	0.023898937	0.019264665	0.015128601	0.057168547	0.000906957	0.213355913	0.007375367	0.769213352	0.105893152	11.26999922	0.238605061	4.71320814	0.005708535	0.290665523	0.442468644	0.001022897	0.014081795	0.004362903	1.317470962	0.015596965	21.72639805	0.071811825	0.166793917	0.001449614	0.04964399	9.807761443	1.180530843	0.000489318	0.07496455	0.008806904	0.053388856	0.133136963	0.045721565	0.042383149	0.013911619
1	3234.997	1	2	1	1	2	1	0	0	1	0	7.067396437	9.416699823	4.155888843	0.000188692	8.24E-05	0.012287831	0.004337254	0.011628585	0.110214949	0.004603829	0.19602943	0.035561011	4.606010263	0.17988146	1.510893831	0.030917641	0.147982402	0.109689429	0.00124689	0.000716959	0.000657261	0.482854669	0.068654844	8.809342547	0.054650844	0.002823452	0.003498895	0.020866038	3.40308659	0.566120893	0.000444003	0.06828623	0.001774618	0.041790726	0.047050451	4.33E-07	0.000327331	2.42E-08
1	587.5286	2	2	1	1	2	1	0	0	0	0	7.745810327	9.130514053	1.956433138	3.89E-06	2.97E-05	2.82E-05	0.01809388	0.001456631	0.047055824	0.009628418	0.251975454	0.011722544	4.90963069	0.006081635	2.13561773	0.000138987	0.045773014	2.87E-05	4.83E-06	0.001607077	1.52E-05	0.730612246	0.000957449	8.910012007	0.019581897	0.001664304	5.76E-06	0.017577614	1.776249558	0.264122143	0.000530183	0.014446861	7.19E-06	0.023041526	0.000924533	1.02E-05	2.74E-05	1.64E-06
1	239.2307	1	2	1	1	2	1	1	0	0	0	0.012635166	0.013252562	0.013807933	4.61E-07	4.79E-05	4.33E-05	3.69E-05	3.24E-05	0.000533308	7.94E-06	0.000441478	0.000191186	0.016720234	0.000238924	0.002501245	0.000174518	0.001360523	4.03E-05	7.13E-06	4.01E-05	2.01E-05	0.000324031	2.42E-05	0.00942085	0.000103237	7.37E-05	9.03E-06	0.000533049	0.009047928	0.02114999	0.000542702	0.000122745	1.06E-05	0.000289163	7.67E-05	1.54E-05	3.85E-05	2.85E-06
1	276.3289	1	2	1	1	2	1	1	0	1	0	1.879199798	2.471900487	2.290518042	2.04E-06	4.55E-05	0.005540319	3.56E-05	0.0041829	0.001553654	7.75E-06	0.135064726	0.152104649	0.771468399	0.270373038	0.439452584	0.00633946	0.056923875	0.201198091	6.84E-06	3.83E-05	1.95E-05	0.065160238	0.040988655	2.327428088	0.004563322	7.11E-05	8.61E-06	0.000516937	2.235792694	0.041393189	0.000541355	0.022374352	1.01E-05	0.00261617	7.32E-05	1.48E-05	0.00401269	2.69E-06
1	1117.932	1	2	1	1	2	1	1	1	1	0	9.511534787	10.71169217	3.750148087	0.004092712	0.000186938	0.001106961	0.010758353	0.00099762	0.041866653	0.015222155	0.283200557	0.060962336	6.063153027	0.089154299	2.226853806	0.006985115	0.088446189	0.039749896	0.000747671	0.000672288	0.001705221	0.89619188	0.016196746	10.34849198	0.025696093	0.077522162	0.001687336	0.036771085	3.8014937	0.505952589	0.000511672	0.016679492	0.002150157	0.044747623	0.029451817	0.004383919	0.012489492	0.004183756
1	1819.857	2	2	1	1	2	1	0	0	0	0	15.60242861	19.97741804	4.199414163	0.050578855	5.50E-06	0.071323625	0.017362882	0.051177269	0.334601533	0.009722514	0.49239614	0.188666063	9.82748963	0.705296172	3.646548543	0.015411718	0.238275066	0.009912593	3.17E-05	0.000572978	0.005768707	1.167122967	0.133725537	18.41588055	0.044619418	0.035861348	3.06E-05	0.069846297	3.48494915	0.51713195	0.000488164	0.206779492	0.002167011	0.078652462	0.016049847	0.001686064	0.022826805	0.001975293
1	982.8318	1	2	1	1	2	1	0	0	0	0	2.683575278	2.237411881	1.497524523	0.000641712	1.73E-05	0.002611991	1.78E-05	0.003263806	0.02176208	0.010219471	0.167845516	0.115226308	1.576621449	0.17080399	0.628196636	0.004884525	0.020882576	0.007895433	3.11E-06	0.000984467	0.003005508	0.294285811	0.026461559	1.971177701	0.010393357	0.041166114	3.46E-06	0.0015188	0.778218836	0.048784434	0.000516325	0.014633901	4.64E-06	0.090418763	0.299992289	6.36E-06	0.002243679	8.73E-07
0	1303.035	2	2	1	1	2	1	0	0	0	0	14.62839586	15.91570903	5.271412127	0.051001421	0.036959002	0.029903255	0.074205355	0.003940262	0.218106213	0.007975285	0.972519005	0.252159169	8.479876053	0.488362814	3.783488627	0.052848887	0.130851089	0.019358125	0.000452063	0.030969686	0.002050857	1.293795477	0.187993738	13.38975724	0.083421276	0.94400507	0.000476695	0.056783331	3.68102264	0.852522335	0.000505365	0.101922731	0.009298559	0.094197358	0.312639953	0.039344032	0.097130137	0.040438293
1	1443.389	1	2	1	1	2	1	1	0	1	0	16.55493977	14.08046082	5.35933201	0.069522265	0.106740555	0.080950157	0.225896877	0.005115333	0.348983788	0.037479833	1.685290438	0.410594823	9.317262387	0.520461892	3.60455439	0.047352176	0.071551496	0.019750709	0.008381346	0.075049563	0.0072683	1.45879692	0.164197756	11.40736758	0.146527217	0.418401967	0.042940001	0.007780287	3.241034552	0.444078196	0.000500634	0.059355935	0.025926861	0.152527613	0.615880571	3.67E-06	0.0049949	4.19E-07
0	1150.831	2	2	1	1	2	1	0	0	1	0	17.07948372	20.21870845	6.22874754	0.008359604	1.37E-05	0.076206571	0.014263064	0.049106037	0.259049789	0.01559123	0.709389832	0.426856606	9.832605217	1.032119624	3.850283813	0.030248468	0.246815332	0.130125623	0.002947168	1.29E-05	0.012256293	1.461224755	0.24816285	18.9142494	0.057928125	0.028267115	0.010729912	0.13432554	5.277134617	0.660527238	0.000510545	0.193773544	0.003424487	0.126768467	0.095978881	5.20E-06	0.00887746	6.68E-07
1	453.8388	2	2	1	1	2	1	0	0	0	0	2.193131175	2.078370054	1.275202431	0.000228396	0.000150307	8.47E-05	0.001880431	0.000256615	0.027456807	0.010820079	0.080464647	0.010895964	1.555269196	0.009940981	0.39767786	0.004319317	0.029718598	0.007089416	0.001167336	0.000367281	1.69E-05	0.117463298	0.000477716	2.087753513	0.013523989	0.026887923	0.00640796	0.01320082	1.169684238	0.049972768	0.000534954	0.001914656	0.001164806	0.010652522	0.021182558	1.20E-05	3.12E-05	2.03E-06
0	1010.717	2	2	1	1	2	1	0	0	0	0	18.21545467	21.3167718	7.35729084	0.015758657	1.67E-05	0.064234864	0.01440852	0.041192602	0.207716587	0.016995032	0.822182884	0.481837995	10.75759375	1.084712686	4.17287447	0.072597373	0.241551431	0.156652458	0.004934813	0.003035754	0.01371525	1.701383091	0.240002398	19.72524891	0.066486958	0.068630173	0.018194307	0.164456622	6.176059237	0.812270851	0.000515361	0.172718958	0.007377911	0.16955475	0.178929812	6.15E-06	0.011662317	0.001897139
0	986.5564	1	2	1	1	2	1	1	0	0	0	18.67079362	21.7559859	8.046936217	0.015943981	1.72E-05	0.093177034	0.015941644	0.058002001	0.300355026	0.018206642	0.921181269	0.504651886	11.06792602	1.242970366	4.299583807	0.034224322	0.279825456	0.164359357	0.008852065	0.003128059	0.013983834	1.497241736	0.173519025	19.71447086	0.089270876	0.069294581	0.03610592	0.086254872	6.51616053	0.415464477	0.000516196	0.223165214	0.012085025	0.17823869	0.252235255	6.33E-06	0.011942444	0.002039172
1	1572.997	2	2	1	1	2	1	0	0	0	0	11.06482965	11.77062996	4.57960968	0.00072985	0.000200508	0.004532941	9.99E-06	0.004495606	0.122062499	0.009489414	0.66892992	0.276058588	6.486960847	0.499812621	2.842752522	0.023971215	0.120492094	0.011588504	0.005600648	0.00502924	0.000309618	1.344658432	0.218672718	10.29632815	0.100099964	0.009885609	0.025594381	0.029421604	2.731064339	0.630014503	0.00794089	0.077853292	0.010633388	0.086934154	0.386983957	0.005345004	0.019838266	0.00479052
1	1922.834	2	2	1	1	2	1	0	0	0	0	11.99541282	15.95906726	3.042575048	0.000633323	4.78E-06	0.060122358	0.015880283	0.042787274	0.307579339	0.008553168	0.296768562	0.02986594	7.860699717	0.391792681	2.664405244	0.030833085	0.218507642	0.001116043	0.000614986	4.97E-06	0.000374103	0.86613266	0.000363189	15.12674574	0.042003164	0.00416278	0.002101107	0.061791961	2.492329138	0.267135229	0.000484807	0.167878921	0.002059083	0.042001985	0.026969925	0.001491067	0.010436982	0.001317793
1	1646.911	2	2	1	1	2	1	0	0	0	0	9.81329415	12.4880314	4.214536017	0.119534425	6.97E-06	0.024078455	0.011699736	0.016169571	0.127875088	0.005837676	0.283366178	0.027180779	6.17406311	0.162040587	2.226519568	0.017459603	0.107388947	0.018628453	0.002366728	0.002203427	6.48E-06	0.800564466	0.004478244	10.27098165	0.05148942	1.029667485	0.011151516	0.043389908	2.965611145	0.712718056	0.000493854	0.06788006	0.004657901	0.080836333	0.17539124	2.88E-06	0.015787458	9.46E-05
1	789.1093	2	2	1	1	2	1	0	0	1	0	15.23605307	21.08788458	4.184584703	3.78E-06	2.26E-05	0.137595354	0.02742196	0.077144255	0.434704351	0.008477272	0.368477396	0.039854745	9.864242973	0.566752453	3.414988907	0.011328987	0.295402217	0.002975426	3.86E-06	2.03E-05	1.29E-05	1.18723546	1.28E-05	20.03145563	0.039812405	0.010212221	4.44E-06	0.099006301	3.543480713	0.350254811	0.00052307	0.226324144	5.75E-06	0.040641273	3.86E-05	8.01E-06	2.25E-05	1.19E-06
1	779.8354	2	2	1	1	2	1	0	0	0	0	6.329988047	7.430663363	3.856788563	0.000256667	0.000296988	0.003348651	0.05219271	0.002810695	0.037021843	0.020282825	0.272983639	0.127578885	4.051653253	0.253911645	1.415284187	0.016417254	0.071867884	0.102125765	0.00177412	0.004308454	0.003537396	0.460934881	0.019519126	6.878224523	0.031048395	0.033506131	0.002879681	0.014516305	3.68337604	0.346968731	0.000523395	0.028208236	0.002893443	0.057367474	0.086020729	8.10E-06	0.00273887	0.002708113
0	918.9889	2	2	1	1	2	1	0	0	0	0	8.643101863	9.317338547	2.937627085	0.037287553	1.89E-05	0.000470711	0.014850493	0.000406829	0.042759801	0.005509392	0.373744892	0.05264953	5.357475233	0.073443656	2.152643855	0.002420528	0.062375095	0.009625286	0.00485983	1.73E-05	0.002202075	1.034263505	0.009469757	9.042001357	0.035215211	0.0207957	0.019793091	0.115403456	1.963155741	0.536084836	0.000518538	0.018362829	0.014016772	0.079505755	0.202024084	0.009882349	0.056361915	0.013021087
0	1334.081	1	2	1	1	2	1	1	0	1	0	15.24872054	14.34092115	6.15469337	0.062091681	0.053131317	0.045040095	0.114952167	0.00747929	0.186565481	0.022486326	1.20650406	0.433748483	8.648175093	0.740609021	3.534201943	0.11283438	0.087725338	0.022433104	0.00611314	0.038714096	0.01057979	1.419015699	0.097330706	12.95783775	0.069373603	0.046453366	0.02318626	0.081858948	4.655210073	0.360958076	0.000504315	0.075149806	0.015129933	0.147210627	0.173641024	4.18E-06	0.007414861	0.003363116
0	4390.07	2	2	1	1	2	1	0	1	1	0	2.027637839	2.491211714	0.583896883	0.000179174	8.47E-06	0.002935164	0.000962675	0.003510115	0.042291767	0.001337689	0.050384565	0.005145296	1.351112966	0.05493343	0.3874212	0.022826504	0.036497602	0.001652716	0.000176943	0.000160373	7.17E-07	0.156218903	0.007630357	2.341851295	0.015274071	0.001976488	0.000395978	0.007805449	0.421772173	0.509936884	0.000410935	0.025808372	0.000288674	0.013931448	0.006636227	0.000196142	6.53E-07	4.84E-05
0	1629.194	2	2	1	1	2	1	0	0	0	0	19.00945412	22.63610976	5.61803976	0.002121996	0.000371317	0.091648031	0.021297947	0.063671476	0.392001865	0.018761074	0.683207696	0.374554753	11.92310053	1.037304611	4.068018537	0.063590906	0.283311549	0.009362245	0.00394489	0.005357786	0.008348314	1.505256437	0.278884632	20.82072153	0.089530338	0.037403417	0.014050941	0.077528309	4.22744602	0.084702698	0.00049444	0.252020904	0.006026171	0.1432054	0.198888473	0.005292276	0.00554868	0.003921544
0	787.4733	2	2	1	1	2	1	0	0	0	0	10.87655371	12.20001842	6.342234887	0.095567805	2.26E-05	0.036679446	0.00469852	0.021177416	0.123951517	0.014416534	0.388096101	0.125799783	6.917238633	0.373219478	2.039405827	0.066263699	0.132927453	0.053809644	0.006684379	0.01039854	0.004205143	1.088609668	0.061552415	10.68133266	0.078538476	0.240598785	0.033407134	0.029515888	5.315369447	0.550093633	0.000523128	0.083712194	0.024332882	0.123981325	0.598173578	0.01156192	0.072840347	0.018758738
1	3401.678	2	2	1	1	2	1	0	0	0	0	5.35781083	7.439981333	1.811449856	0.000737849	3.28E-05	0.009907528	0.003683502	0.009656806	0.095039675	0.002486685	0.142792766	0.018588993	3.471198113	0.133340993	1.159631198	0.038339751	0.090257579	0.015438302	0.000574425	4.13E-05	0.000215607	0.3905443	0.029048542	6.361082803	0.023463641	0.436909328	0.001429227	0.022228075	1.414148762	1.226440385	0.000439071	0.0564645	0.000489922	0.026870905	0.007457454	3.55E-07	0.000104208	1.86E-08
0	1348.663	1	2	1	1	2	1	1	1	0	0	19.53945183	21.65662068	5.242286193	0.076732003	0.052081043	0.074478175	0.116556977	0.025034848	0.302692561	0.041231943	0.988396907	0.874732718	10.91460315	0.800726384	4.13901641	0.055809111	0.177495754	0.008706619	0.001288792	0.034027115	0.005667694	1.952028491	0.078265648	20.9481839	0.038408991	0.056658407	0.001348422	0.034277901	4.685040627	0.617910971	0.000503822	0.107652477	0.011813457	0.148242904	0.176977329	0.005917563	0.039825456	0.007667271
0	3199.225	1	2	1	1	2	1	0	0	1	0	3.52811979	4.37658504	1.117327632	2.67E-05	4.33E-05	0.00731935	0.00236704	0.00686719	0.065044281	0.003281811	0.112524641	0.020128601	2.302218305	0.108308382	0.73267068	0.058248714	0.052800466	0.001231391	0.000676041	0.000576085	0.000338204	0.304963949	0.030740665	3.9350506	0.026325361	0.08048284	0.001842333	0.013224085	0.772864093	0.463789846	0.000445068	0.040209765	0.001080507	0.026839608	0.026308145	4.51E-07	0.00016952	5.83E-05
1	1084.181	2	2	1	1	2	1	0	0	1	0	20.61690425	27.40743678	5.46625043	0.000566617	1.51E-05	0.175879816	0.024589769	0.107332586	0.580293352	0.015895578	0.673322257	0.357752963	12.70766627	1.322155467	4.519154247	0.044234938	0.395828705	0.006171586	0.000288634	1.41E-05	0.009697393	1.583328535	0.148718354	25.5439709	0.06015557	0.015174341	0.000316007	0.120305079	4.603766553	0.515840261	0.00051283	0.354806384	0.000430953	0.107389741	0.03383695	5.63E-06	0.007108648	7.43E-07
0	1212.369	2	2	1	1	2	1	0	0	0	0	18.63978281	15.1259449	5.99298594	0.205649182	0.149566311	0.113822155	0.299640144	0.009218649	0.450183984	0.034743422	1.868944592	0.569712418	10.26825631	0.735353558	4.144057733	0.025559976	0.074739874	0.024850578	0.003095291	0.090621736	0.01232729	1.255411537	0.081656771	13.73858464	0.043214865	0.050901447	0.007425528	0.008172348	5.433007377	0.258962612	0.000508444	0.063221796	0.018027751	0.119604589	0.109766361	0.003481445	0.029331709	0.004081864
0	2517.641	2	2	1	1	2	1	0	0	0	0	13.79533023	15.51039214	9.7439306	0.017703019	0.011286523	0.023551166	0.050903015	0.01249482	0.159850175	0.013973918	0.58515461	0.205029219	8.535869353	0.363279872	2.969638529	0.06106532	0.156895435	0.131661657	0.001102657	0.008947847	0.004301804	0.801304744	0.174747597	14.1444919	0.044740385	0.175015151	0.002511808	0.027727025	8.813006347	0.853006895	0.000465865	0.071383602	0.003484215	0.070821486	0.049991224	0.00092236	0.006589989	0.002735407
1	1038.938	2	2	1	1	2	1	0	0	0	0	15.63301865	18.71692986	6.05731634	0.000738928	1.60E-05	1.63E-05	1.69E-05	1.44E-05	0.09357322	0.007656288	0.637840724	0.055673357	10.53464399	0.147780319	3.973280997	0.00176184	0.108390006	0.026903852	0.009335627	0.015389746	0.000316892	1.898456674	0.016026855	16.66569316	0.11618786	0.069686466	0.048823141	0.041911605	3.239155679	0.504284771	0.000514387	0.043243233	0.019030796	0.313814185	0.798927599	0.006740326	0.015105478	0.007471132
0	850.9137	1	2	1	1	2	1	1	1	1	0	9.856065277	11.34786077	4.949501177	0.079525316	0.000269447	0.033939267	0.010517857	0.024320056	0.12519599	0.007220784	0.390618684	0.113713268	6.054906303	0.306174229	2.321314019	0.016432879	0.159844925	0.172097283	0.006039768	0.004881693	0.002227482	0.707106545	0.056236968	10.62732135	0.043705457	0.052917434	0.023275199	0.03833721	4.18840661	0.19102033	0.000520909	0.07154319	0.006627472	0.086600358	0.158001956	7.44E-06	0.00860458	0.000111967
0	850.6621	2	2	1	1	2	1	0	0	1	0	11.9749949	12.6739051	4.182051593	0.004810369	2.07E-05	0.014329476	0.016666758	0.012208012	0.04288771	0.021866231	0.658976378	0.514221618	6.70358776	0.928921714	2.930004116	0.03892656	0.066578269	0.020468199	3.60E-06	0.003702046	0.015595521	1.270386585	0.177709148	11.6238005	0.035226049	0.03399398	4.11E-06	0.005333314	3.839156837	0.460141955	0.000520917	0.084436525	0.001674776	0.107153682	0.003720615	7.45E-06	0.011922278	0.002419455
0	1487.984	2	2	1	1	2	1	0	0	0	0	19.7356578	21.02259276	7.42587318	0.061227762	0.043036318	0.062802378	0.101678964	0.021738051	0.273224761	0.039835333	1.067451433	0.807421613	11.19428328	0.753737276	4.149122337	0.019193928	0.213990967	0.020333669	0.005331342	0.028629469	0.005068019	1.869468759	0.158811538	20.24339699	0.064061739	0.066921679	0.021221684	0.030545891	6.252493403	0.92952833	0.000499141	0.10043468	0.014254993	0.175135451	0.215367392	0.005011033	0.034731046	0.006142629
0	1456.353	1	2	1	1	2	1	1	1	1	0	18.76777203	23.86912595	5.396534477	0.000487495	0.000470458	0.113238179	0.025696361	0.075861887	0.438099703	0.015319417	0.66420339	0.342088754	11.58787565	1.136182697	4.16947448	0.043355816	0.311297515	0.029658859	0.00180929	0.002755545	0.009590743	1.368817407	0.181837977	21.98347565	0.059227133	0.038039918	0.003252115	0.090524154	4.63348321	0.576347977	0.0005002	0.282973953	0.001958378	0.107498306	0.016830915	3.61E-06	0.006575583	0.00092282
0	1094.713	2	2	1	1	2	1	0	0	1	0	15.10333802	17.62770231	6.871645143	0.013414336	1.48E-05	0.010629444	0.011794919	0.009532834	0.047210291	0.016116832	0.741417424	0.431228978	8.894202533	0.78805211	3.68580968	0.040439227	0.151189522	0.255211805	0.003922303	0.002735535	0.012821009	1.374383425	0.14273998	16.41978596	0.05926324	0.0519775	0.015704237	0.032573708	5.97356379	0.261598459	0.000512468	0.079689335	0.007187929	0.136607337	0.111585881	5.56E-06	0.010738583	0.001640782
0	810.05	2	2	1	1	2	1	0	0	1	0	8.400037943	7.590273007	2.989354561	0.006483297	2.19E-05	0.000537847	0.02357851	0.005104432	0.039756059	0.004972312	0.232391859	0.044698171	5.65357878	0.092690231	1.981312309	0.026122401	0.036044152	0.010438383	0.0014457	0.008771737	0.000575439	0.52034074	0.011054605	7.378420047	0.017029963	0.015045372	0.00577843	0.13458541	2.270185757	0.384958882	0.000522337	0.013466706	0.003515935	0.057717588	0.057418741	7.82E-06	0.000443128	0.002700472
1	230.5521	2	2	1	1	2	1	0	0	1	0	0.012709418	0.013334462	0.013896871	5.14E-06	4.85E-05	4.37E-05	3.73E-05	3.27E-05	0.000536981	7.98E-06	0.000444233	0.000192581	0.016817319	0.000240653	0.002516183	0.000175554	0.001369333	4.06E-05	7.20E-06	4.05E-05	2.02E-05	0.000326072	2.44E-05	0.009478807	0.000103757	7.43E-05	9.13E-06	0.000536891	0.009106848	0.021257481	0.000543018	0.000123557	1.07E-05	0.000290829	7.75E-05	1.56E-05	3.89E-05	2.89E-06
0	1636.773	1	2	1	1	2	1	1	0	1	0	20.04671602	24.35229677	5.367533703	0.001134783	0.001769722	0.091806321	0.065012328	0.06419012	0.4173118	0.011936351	0.793823643	0.311512244	12.09374755	0.980134264	4.67140471	0.040434071	0.289306424	0.020350259	0.004592761	0.003422937	0.008635972	1.593527154	0.23477646	22.52793488	0.062473693	0.043103234	0.007887396	0.080945021	4.45639619	1.028571178	0.000494189	0.251894269	0.002277408	0.132804366	0.084419944	2.91E-06	0.005507519	3.08E-07
0	850.022	1	2	1	1	2	1	1	0	1	0	9.26467195	8.575596153	2.803350568	0.08526479	2.08E-05	0.006146017	0.020772636	0.0052354	0.041533165	0.009970027	0.354206291	0.224340041	5.91110206	0.386451522	2.245070814	0.004031676	0.024405168	0.00945845	3.61E-06	1.88E-05	0.008457379	0.651887857	0.032774202	8.07814443	0.017214366	0.011036733	4.11E-06	0.005336139	2.132246531	0.268623274	0.00052094	0.037449505	0.008938477	0.068211594	0.067024524	0.010730216	0.071907612	0.014531523
0	1642.264	2	2	1	1	2	1	0	0	1	0	20.01173376	24.28692329	5.389787483	0.001134783	0.001756467	0.091191418	0.06466336	0.063833879	0.415615435	0.011895022	0.796445886	0.310643627	12.07398876	0.976794443	4.6616118	0.020538925	0.288464735	0.020465147	0.004787105	0.003399714	0.008597992	1.595312026	0.280117004	22.46038796	0.063518916	0.042990826	0.008385009	0.080578113	4.451851097	0.56311346	0.000494008	0.251181767	0.002597324	0.134013432	0.092817865	2.89E-06	0.005477889	3.06E-07
0	1388.255	2	2	1	1	2	1	0	0	1	0	21.32096383	27.3027206	6.306659843	0.037550051	0.000516433	0.118839591	0.027627346	0.079178114	0.4706593	0.011174704	0.665407122	0.198822636	13.34321133	0.897362639	4.8386492	0.045137715	0.351137901	0.011304374	0.003801849	0.004784927	0.004341251	1.761696187	0.066014592	25.67343956	0.069496365	0.029899622	0.009743594	0.17080392	5.08197391	0.975334707	0.000502487	0.277029767	0.003538015	0.111505084	0.096556381	3.92E-06	0.007084088	0.001028443
0	3403.263	1	2	1	1	2	1	1	1	1	0	16.12955864	15.13207605	4.348144223	0.013477768	0.015726798	0.015227171	0.068439961	0.000703344	0.2543867	0.014290043	1.000754714	0.122461076	9.588000117	0.214492316	4.046813003	0.089099498	0.102384873	0.019786161	0.001114361	0.012976983	0.000389499	1.141709831	0.293853603	13.70114587	0.057101549	0.060666996	0.001159748	0.042164967	3.611830357	0.297222123	0.000439025	0.057383432	0.00414604	0.082312432	0.064108832	0.003745918	0.011016653	0.00125172
1	1170.255	2	2	1	1	2	1	0	0	0	1	16.06607735	16.10830473	9.83794802	0.059667104	0.044327713	0.047547843	0.125990563	0.015777507	0.129036752	0.005883387	1.100112079	0.722968469	8.642133713	1.216567295	3.392736983	0.0707127	0.147336775	0.264209475	2.52E-06	0.026639616	9.51E-06	0.901598197	0.154832296	14.53557118	0.010097712	0.158246686	2.72E-06	0.000246733	9.11638013	0.536557832	0.000509881	0.105810726	0.003590946	0.18911605	2.40E-05	5.08E-06	0.016282584	6.48E-07
0	1026.091	2	2	1	1	2	1	0	0	0	0	12.85709773	14.64915265	5.41655472	0.000963881	0.000211986	0.017995323	0.00757348	0.014011475	0.056560074	0.016273249	0.674651157	0.457452142	7.491111727	0.860400017	2.9914778	0.036017869	0.114743865	0.140119971	0.003503343	0.003174936	0.015083884	1.335874715	0.020062768	13.56408436	0.046412848	0.042675601	0.009802048	0.103716819	4.439011523	0.388933272	0.00051483	0.089221926	0.014094777	0.160680427	0.191563399	0.008696507	0.060409321	0.012810745
1	1176.899	2	2	1	1	2	1	0	0	0	1	18.53845603	23.24137464	11.35778963	0.000343967	0.000344876	0.001226777	1.47E-05	0.001119402	0.146080008	0.001211247	0.679026438	0.073471794	11.42242479	0.247042622	5.19155628	0.02460547	0.284054735	0.459884778	0.001301173	0.002178882	0.001702035	1.420049698	0.088988224	21.86789042	0.085295617	0.002011091	0.002401075	0.04083137	9.570054717	0.731082701	0.004077233	0.078428892	0.005379305	0.048245561	0.230693989	0.03430216	0.080249273	0.037070485
0	966.6541	1	2	1	1	2	1	1	0	0	0	11.82439313	12.71036878	7.55069737	0.202276875	0.091760049	0.089989359	0.211063422	0.017660528	0.325846151	0.019863348	0.885939599	0.172106454	7.007127777	0.273429564	2.505730601	0.029222184	0.127177849	0.059269986	0.000682122	0.054045685	0.002683036	0.658045682	0.034825722	11.59487144	0.027428078	0.087612569	0.001558051	0.021087181	6.943934287	0.339246146	0.000516885	0.062598071	0.010463476	0.038389324	0.06452519	0.002377181	0.021038188	0.003923849
0	1360.386	1	2	1	1	2	1	0	0	0	0	14.96382944	17.23392847	7.387878503	0.047296988	0.034436103	0.027876281	0.102719363	0.003717758	0.211353782	0.007914314	0.876449369	0.229786845	8.877337077	0.427234214	3.72586616	0.035474179	0.180823584	0.120564399	0.001431027	0.021305165	0.00127308	1.228859683	0.095676915	14.84599581	0.055573844	0.907411229	0.002282851	0.051524111	6.134346537	0.434862331	0.000503427	0.078944761	0.007430222	0.077941674	0.179046269	0.01982936	0.056816971	0.019530623
0	3697.259	2	2	1	1	2	1	0	0	1	0	19.89597436	22.27113699	3.43419298	1.99E-05	2.73E-05	0.000336726	1.25E-06	0.000522108	0.220958881	0.001544699	0.720715833	0.041250763	12.30395302	0.234048924	6.029589047	0.034310194	0.123876287	0.000440687	0.000192809	0.00035758	5.63E-05	1.746445176	0.148618014	20.58673341	0.061868774	0.002111499	0.000231869	0.068406071	2.468125174	1.95652447	0.000430461	0.085220369	0.00016562	0.05252574	0.004103162	0.000423504	0.002220578	0.000163034
1	1657.714	2	2	1	1	2	1	1	1	0	0	16.53203908	17.87771288	7.94203423	1.40E-05	0.001898249	0.004546853	0.01574991	0.002018287	0.15120411	0.014543528	0.87218233	0.136348417	10.43977493	0.298343395	4.17821002	0.011434226	0.190152537	0.08452645	0.006558751	0.009811869	0.002031271	1.7854466	0.020724555	16.0138337	0.190521601	0.031122052	0.032539314	0.040335938	5.01157597	1.357099177	0.000493496	0.092239302	0.020070791	0.14746531	0.67630677	0.0340253	0.08770595	0.029794282
0	2819.022	2	2	1	1	2	1	0	0	0	0	10.4049548	11.89700832	18.96475752	0.035130102	0.016267046	0.021090685	0.063219623	0.00719668	0.155705245	0.013289729	0.627632413	0.173981765	6.090069507	0.258174731	2.487301119	0.042287021	0.161350385	0.013042594	0.00045066	0.012763639	0.003286332	0.880307226	0.110236936	10.62309101	0.02541965	0.078978554	0.000938678	0.017345819	15.83194525	2.716327838	0.000456552	0.043674546	0.002632078	0.051027896	0.01862411	5.92E-05	0.002737544	0.001390157
0	1808.449	2	2	1	1	2	1	0	0	1	0	10.24056642	9.08204197	4.52696315	0.056952742	0.018500585	0.018281461	0.051421589	0.004624446	0.090630534	0.011363449	0.561294605	0.258106174	6.135194177	0.431161265	2.280828015	0.03703571	0.050546919	0.071816637	0.000128517	0.013205025	0.008049674	0.552001436	0.038819132	8.01293569	0.019992563	0.097765952	0.000124265	0.015938476	4.187063867	0.312618309	0.000488537	0.039606353	0.005632299	0.071607627	0.035147174	0.003418357	0.033397561	0.00368873
1	966.7663	2	2	1	1	2	1	0	0	0	0	5.00475499	5.044479617	5.019187463	3.71E-06	1.77E-05	0.003173124	0.057702551	0.002770187	0.126587892	0.007577399	0.201262102	0.529515045	2.791641293	0.210731762	0.918255168	0.01650084	0.047064351	0.030249594	3.16E-06	1.63E-05	1.12E-05	0.229332514	0.018575178	4.53773123	0.007393285	0.090623299	3.53E-06	0.003036545	4.823281567	0.494155903	0.000516881	0.020554146	4.72E-06	0.032278801	3.10E-05	6.48E-06	0.003595039	8.95E-07
1	2979.55	1	1	1	1	2	2	0	0	1	0	9.503045467	11.8637859	2.1311573	0.000799641	1.12E-06	0.016835598	0.007568011	0.015115288	0.142984057	0.003406764	0.272792477	0.041899888	6.171212207	0.214166323	2.340805804	0.030565963	0.108479094	0.002463483	0.000243157	6.61E-05	0.000907697	0.727197218	0.02429145	11.06950779	0.026642225	0.01794181	0.000576955	0.02935053	1.724593678	1.194609332	0.000451668	0.082885615	0.000285637	0.061174884	0.009789174	5.87E-07	0.000473292	4.69E-05
0	1139.842	2	1	1	1	2	2	0	0	0	0	11.66626643	12.70312389	3.167769881	1.26E-05	1.40E-05	0.007702183	1.53E-05	0.006973461	0.145063305	0.013585355	0.640237069	0.304458931	6.577722783	0.695016656	3.17358687	0.019983012	0.078579275	1.68E-05	2.61E-06	0.00517338	9.74E-06	1.06890605	0.072934924	11.57566176	0.033537811	0.032651303	2.83E-06	0.04210265	2.765117644	0.253641945	0.000510921	0.093390069	0.002431018	0.037192538	0.005189462	5.27E-06	0.006871759	0.003054159
1	2127.644	2	1	1	1	2	2	0	0	0	1	21.83642814	21.27610029	3.45205289	0.005071055	0.004708554	0.00445463	0.015097899	0.000640607	0.088793169	0.008470883	0.85755583	0.047868014	13.640821	0.073638085	6.96688524	0.042509324	0.042710621	0.028086571	8.65E-07	0.004339215	0.000152083	1.314933138	0.027196708	20.05938893	0.009861492	0.013779112	7.92E-07	0.005810563	2.737933289	0.927217402	0.026779176	0.006568335	0.000771035	0.015941061	0.004829607	0.002189461	0.000650955	0.001327804
0	1993.427	1	1	1	1	2	2	1	1	0	0	10.9215037	12.92810093	4.89805484	0.027020096	4.34E-06	0.008383498	0.003675403	0.006588478	0.063425916	0.012017823	0.368579534	0.292871682	6.85882656	0.215064164	2.403503035	0.034921293	0.116943501	0.064539848	0.001254291	0.000745718	0.00089028	1.255657513	0.035600947	12.2888783	0.020416085	0.036389986	0.002251905	0.045608287	4.358559807	0.656810238	0.000482519	0.032617559	0.00203794	0.072143758	0.058265863	0.000904205	0.005047131	0.000557077
0	1808.874	2	1	1	1	2	2	0	0	0	0	13.12268449	16.13234025	4.755474147	0.004583663	7.26E-05	0.03405842	0.012657071	0.025492256	0.162413373	0.01303119	0.532861459	0.250089809	8.03280773	0.614447166	3.119147585	0.05078743	0.143292129	0.015040547	0.001388932	0.00263472	0.007555857	1.225789709	0.145131129	14.82072159	0.052363519	0.027185075	0.00507266	0.044186676	3.92436593	0.463721725	0.000488523	0.122662513	0.003801405	0.101556978	0.089677725	0.001933714	0.010487493	0.002136164
1	1399.245	1	1	1	1	2	2	1	1	0	0	13.26959243	14.1282088	8.989242787	0.000674751	0.00050872	0.00373803	0.067635199	0.003574183	0.102537141	0.00888936	0.565742319	0.186792454	8.288132263	0.417211476	3.087703372	0.019857302	0.131699481	0.052442741	0.005252567	0.005365546	0.000403418	1.112894386	0.118692856	12.81889814	0.074450292	0.089955094	0.019055229	0.026002563	7.173805403	0.822543524	0.00803388	0.066768173	0.010333575	0.130861271	0.339076692	0.00750522	0.021426769	0.008393703
0	1308.691	2	1	1	1	2	2	0	0	0	0	11.46040507	13.88519666	6.791653443	0.001499068	0.000575871	0.037593821	0.040113745	0.023877251	0.169174625	0.013602776	0.490122641	0.102192507	7.37448554	0.365287053	2.438473832	0.016961613	0.174690138	0.115781453	0.008984307	0.009354206	0.001542518	1.210259852	0.025138978	12.55436269	0.115028752	0.033213923	0.038243191	0.03177945	4.881239713	0.30973907	0.000505173	0.102641415	0.015223408	0.127282284	0.532988993	4.31E-06	0.00108602	0.001180771
1	1496.199	2	2	1	1	2	2	0	0	0	1	28.87013224	29.37052849	4.071833667	7.62E-06	8.57E-06	0.011619223	1.08E-05	0.011338848	0.210053354	3.59E-06	1.482920509	0.511699959	16.14526836	1.053090058	9.380354293	0.010588913	0.081546642	1.18E-05	1.75E-06	8.44E-06	1.46E-05	2.232489851	0.33314008	27.02148408	0.027035657	2.23E-05	1.79E-06	0.05502701	2.646645123	0.693643465	0.000498866	0.137195704	0.000470101	0.037855087	0.001571759	0.000275674	0.01189576	0.000304746
0	4421.616	1	2	1	1	2	2	0	0	1	0	5.71913329	3.80067031	1.467845316	0.002476351	0.003800911	0.004694676	0.031167966	0.00061559	0.103567847	0.007126788	0.5223296	0.084012703	3.149042782	0.107243907	1.411691001	0.056750312	0.03215779	0.003970916	4.99E-05	0.005655408	0.000645311	0.261924974	0.335449662	3.386783593	0.009447629	0.018835786	0.000153956	0.02110222	1.215601612	0.971665127	0.000410068	0.009814402	0.000997563	0.020051257	0.005477801	0.000334412	0.002422768	0.000108916
0	1330.965	1	2	1	1	2	2	1	0	0	0	14.78842439	14.50428347	4.043047973	0.073414983	0.053358481	0.045379425	0.105667057	0.007660573	0.265438679	0.011323711	1.260693913	0.433890141	7.84011135	0.775190126	3.84966903	0.033724716	0.119281067	0.012730181	0.000985895	0.038296995	0.00200539	1.274136196	0.052230093	11.97298513	0.084367518	0.894229682	0.001034647	0.060429425	2.479724558	0.4727497	0.00050442	0.126682676	0.010681548	0.084890792	0.342839819	0.038054115	0.098298128	0.038117012
0	1461.434	1	2	1	1	2	2	1	1	1	0	15.29905478	20.31511823	15.58749091	0.031438877	0.001401589	0.04629105	0.020063092	0.030209605	0.231998168	0.005355737	0.315769961	0.071115239	9.96651015	0.348829867	3.351599203	0.014822071	0.351813163	0.600280219	0.005506986	0.00137448	0.00136453	0.532477843	0.017079908	19.57283676	0.051412823	0.02029215	0.009708217	0.036381534	14.95997621	0.379508345	0.00050003	0.108684808	0.002875307	0.044418026	0.051995595	3.59E-06	0.004723286	4.07E-07
1	1322.205	2	2	1	1	2	2	0	0	0	1	19.58246816	22.69591104	4.408101597	3.21E-06	1.09E-05	1.15E-05	0.001328906	1.08E-05	0.118345561	0.01210721	0.61311915	0.006655733	12.72816808	0.072689571	5.78539166	0.012043327	0.111290286	0.031865927	2.13E-06	1.05E-05	8.41E-06	1.521664684	1.45E-05	21.2171125	0.023395765	0.061306708	2.24E-06	0.056383489	3.82297063	0.747159739	0.001009432	0.026633064	3.18E-06	0.103683152	1.99E-05	4.24E-06	1.33E-05	5.09E-07
1	696.4623	2	2	1	1	2	2	0	0	0	0	8.243063523	9.164164643	2.454734169	5.28E-06	0.003539265	0.009581134	0.016523233	0.004495016	0.14241012	0.008988176	0.450804164	0.160842425	4.862663473	0.336121651	2.223180493	0.009784406	0.08859129	0.004268538	4.28E-06	0.002095715	1.39E-05	0.770419319	0.063153962	8.525268557	0.019224242	0.001061917	5.01E-06	0.044184162	1.972233612	0.177710859	0.00210531	0.050249604	6.37E-06	0.01938269	4.34E-05	8.95E-06	0.003540949	1.38E-06
1	1320.943	2	2	1	1	2	2	0	0	0	0	13.61106356	12.91432223	8.686427023	6.45E-06	0.021071994	0.037778165	0.127822833	0.010201936	0.257381183	0.005577605	1.274512986	0.317728283	7.683446467	0.389816952	3.020331261	0.023909191	0.184157312	0.307434111	0.006535855	0.023784015	0.002948149	1.303777672	0.040853393	11.35212915	0.111759126	0.034392028	0.033655527	0.044388651	6.255616697	0.668170946	0.008076141	0.047676028	0.024990226	0.138699382	0.641750027	0.022654136	0.103691055	0.024950721
1	1779.157	1	1	1	2	1	1	1	1	1	0	28.15644616	29.99459363	5.222630983	4.38E-05	5.82E-06	0.008218208	0.005401281	0.008511781	0.181978816	0.009086732	1.287280451	0.45699806	16.6754739	0.839058242	8.524775477	0.033837805	0.108947187	0.012881894	3.32E-05	2.03E-05	0.000349862	2.247477151	0.10618948	27.61213821	0.043235712	0.033029494	3.23E-05	0.067316968	3.99751592	0.784020355	0.000489497	0.116745135	0.000797919	0.155811656	0.042221	0.005703299	0.023421639	0.004907614
1	1275.479	1	1	1	2	1	1	1	1	1	0	11.56526277	12.82335308	3.4683322	5.70E-05	1.16E-05	0.04158763	0.015265938	0.029863701	0.181447148	0.023983073	0.477543235	0.189488487	7.400884587	0.486471637	2.699419644	0.023070137	0.147976129	0.010665986	0.002330976	0.00410612	0.006010614	0.826110577	0.042175962	11.90829887	0.052325034	0.020789837	0.009384622	0.043313773	2.883125445	0.372304331	0.000506299	0.106630767	0.007785756	0.110762929	0.127196352	0.014529799	0.042794263	0.013023977
0	3100.436	1	1	1	2	1	1	1	1	1	0	4.972474657	6.159312863	1.941566538	0.002859217	0.003514266	0.005624712	0.023617427	0.001389753	0.084610089	0.009846546	0.322260716	0.11470558	3.118567545	0.067643888	1.077961463	0.05412624	0.021370945	0.002884485	0.000569036	0.003679267	0.000425204	0.499698323	0.021126653	4.583232113	0.025061388	0.589936759	0.001894087	0.00422619	1.3809962	0.628467681	0.000448024	0.011712144	0.001577702	0.02334429	0.031060613	2.03E-05	5.56E-06	7.87E-05
1	1145.442	1	1	1	2	1	1	1	1	0	0	27.66598915	30.52434321	5.747092837	0.048453149	0.160508467	0.274749835	0.31519644	0.103134834	0.93887246	0.035431179	2.007254978	0.614736036	15.88591287	1.481363768	5.887181613	0.019964317	0.389516925	0.017079592	2.59E-06	0.096151393	0.012309425	1.767833001	0.299059388	27.74808604	0.069701795	0.07452689	2.81E-06	0.109382698	5.028890383	0.246286433	0.000510729	0.352942997	0.012918759	0.109530358	2.48E-05	5.24E-06	0.008924585	6.74E-07
1	1937.095	1	1	1	2	1	1	1	1	1	0	18.67053832	23.26494217	6.655795867	3.66E-06	4.68E-06	0.059894467	0.015478009	0.0430431	0.307787986	0.013792585	0.413046772	0.084582268	11.96325999	0.477213291	3.881770653	0.026740654	0.312365911	0.041765673	4.28E-06	0.000481355	0.001397191	1.630293954	0.042314158	22.45277072	0.044731282	0.082746297	4.05E-06	0.101883896	6.557510017	0.700835196	0.000484344	0.173366267	0.000257609	0.069319163	0.001430723	2.04E-06	0.000878645	0.000215086
0	2830.716	2	1	1	2	1	1	0	0	1	1	6.216303503	7.18705203	2.634863325	0.051858109	0.005238788	0.014499312	0.021732108	0.008947603	0.107838634	0.006821047	0.340276416	0.117860164	3.670563783	0.258197772	1.390689362	0.033369852	0.087178789	0.070355888	0.000290371	0.004237144	0.003379728	0.40714897	0.203872103	6.474064273	0.025824772	0.063545158	0.000866518	0.0130145	2.2733321	0.627908749	0.000456194	0.053594424	0.001159076	0.036831027	0.011766312	0.000175191	0.001749617	0.000175511
1	965.7004	2	1	1	2	1	1	0	0	0	0	7.86327674	8.878041567	2.584177832	4.39E-06	1.77E-05	0.004001002	0.04110011	0.003492155	0.047272845	0.019257149	0.355952432	0.152578722	4.908810613	0.267753804	2.095209858	0.024851961	0.04564723	0.013421731	3.17E-06	0.001125726	0.004814343	0.606507598	0.04795116	8.14075498	0.028951873	0.025504569	3.54E-06	0.018912626	2.415645622	0.343460812	0.000516918	0.033957652	0.000962382	0.040030447	0.004376562	6.49E-06	0.003422641	0.00131516
1	1184.591	1	1	1	2	1	1	1	1	1	0	18.05553634	25.36051479	6.32066508	0.010930642	1.31E-05	0.150439973	0.022313442	0.093875446	0.531887982	0.009031584	0.453499353	0.133924925	11.5460432	0.869368034	3.842751487	0.019547469	0.403130848	0.114139596	0.000387012	0.002773754	0.002760529	1.305326262	0.057698494	23.84028668	0.052790542	0.029353593	0.000138826	0.109871483	5.538781753	0.365122994	0.000509392	0.299398085	0.00137625	0.079650108	0.054550922	0.002280491	0.001840254	0.002574293
0	2366.974	2	1	1	2	1	1	0	0	0	0	10.6599407	12.17294153	5.010395997	9.99E-06	2.60E-06	0.003430753	4.59E-06	0.004021024	0.081970678	0.003418732	0.510499197	0.229421659	5.932157467	0.447754178	2.98884082	0.049747191	0.128187043	0.177772173	6.62E-07	0.001956555	3.64E-06	0.77680223	0.127080569	11.33189887	0.026067828	0.001220923	5.82E-07	0.033556399	4.487898827	0.785786986	0.000470592	0.061174412	0.00015597	0.023397156	0.0002811	1.22E-06	0.004116499	0.000108329
1	906.485	1	1	1	2	1	1	1	1	1	0	12.33755547	13.53374166	5.846507097	0.083364773	1.92E-05	0.004301732	0.086526549	0.003708157	0.031213826	0.012161242	0.379663323	0.178530768	7.38472868	0.289258463	2.566563337	0.017314481	0.141370465	0.053624486	1.35E-05	1.75E-05	0.004793184	1.431028264	0.011234543	13.3191236	0.017507278	0.116615834	1.53E-05	0.068929267	6.115806303	0.394466103	0.000518973	0.028157864	2.02E-05	0.069976891	0.003433484	6.97E-06	0.010162775	9.85E-07
0	1546.634	2	1	1	2	1	1	0	0	1	0	13.05350826	11.4177908	3.691752257	0.090853427	0.026476998	0.029996808	0.056310793	0.012483934	0.193141205	0.004586374	1.042054764	0.533451744	6.4945402	0.96988821	3.520713943	0.049445527	0.069951446	0.014512226	1.66E-06	0.019020655	7.03E-06	0.927987506	0.354802258	10.10882295	0.017207942	0.033009275	1.67E-06	0.031196632	3.144093454	0.378235732	0.027842254	0.109410708	0.002366119	0.030477166	1.50E-05	3.24E-06	0.011747366	3.56E-07
0	1752.079	2	1	1	2	1	1	0	1	1	1	6.999284273	7.624158507	7.141983347	0.038365231	0.001597977	0.007009977	0.026146073	0.004362735	0.114391385	0.008926116	0.40127824	0.192909919	4.295349543	0.239638034	1.658388574	0.017150427	0.046820263	0.024880421	0.001159122	0.00387751	0.004408284	0.448119322	0.013492908	6.235173587	0.021544981	0.621579075	0.004225975	0.003345431	6.1450227	1.029084643	0.000490386	0.02524533	0.00269794	0.044021352	0.05653495	0.002056642	0.013974294	0.001901376
0	807.3848	1	1	1	2	1	1	1	1	1	0	14.84169678	17.07472542	5.340452747	0.003032178	0.018213322	0.01949717	0.057057538	0.006511686	0.217270221	0.007842369	0.80895794	0.306643304	8.465864547	0.615733667	4.217912607	0.013658395	0.139476224	0.022415696	3.78E-06	0.013404594	1.27E-05	1.417220014	0.055661675	15.48722039	0.028454381	0.040690731	4.34E-06	0.109883326	4.607612907	0.649997339	0.00052243	0.092368887	0.001586242	0.03292681	3.78E-05	7.84E-06	0.006865251	1.15E-06
0	2412.16	1	1	1	2	1	1	0	1	1	1	10.33964117	11.7886585	4.845673883	2.76E-06	2.44E-06	0.003246174	4.39E-06	0.003841026	0.07909252	0.003322533	0.494230043	0.220901209	5.756004647	0.431255247	2.897598596	0.055549379	0.123950673	0.17012108	6.30E-07	0.001849964	3.51E-06	0.751819435	0.165334174	10.97575312	0.025395514	0.001169639	5.49E-07	0.032325029	4.338761043	0.637961574	0.00046917	0.059107852	0.000148351	0.022707384	0.000265707	1.15E-06	0.003937757	0.000100813
1	544.1185	1	1	1	2	1	1	0	0	0	0	7.276291843	9.523250117	3.194631167	0.002281382	3.15E-05	0.048660438	0.011358622	0.026506396	0.148209772	0.001793338	0.213693275	0.081734311	4.471597687	0.296226943	1.716033447	0.009496545	0.124365374	0.106253449	5.07E-06	2.75E-05	0.002137106	0.536954849	0.029297866	9.00649192	0.01676191	0.026009351	6.09E-06	0.03488247	2.640638885	0.159550645	0.000531728	0.080517437	7.54E-06	0.030923233	5.24E-05	1.07E-05	0.001726286	4.56E-05
1	690.2888	1	1	1	2	1	1	1	1	1	0	9.302473417	10.19862065	2.502235249	0.000268135	2.58E-05	0.004450845	2.37E-05	0.003666107	0.122262945	0.009118779	0.461117388	0.154583472	5.464859363	0.342837725	2.732658454	0.01049288	0.061390709	0.003926191	0.000672266	0.001881816	0.00041923	0.834516507	0.051245158	9.42270991	0.025803526	0.021387217	0.000787473	0.079839405	1.711452397	0.166095608	0.001053091	0.055204036	0.001222569	0.049721803	0.184213103	0.005109398	0.014200481	0.012144484
0	848.9398	1	1	1	2	1	1	1	1	0	0	13.26604768	15.24162015	8.431445877	0.005957424	2.08E-05	0.018462488	0.002000572	0.015723438	0.037192517	0.029887344	0.729940514	0.647860333	7.340613993	1.147488676	3.249832966	0.032577758	0.144084194	0.317674253	3.61E-06	0.00092749	0.020079124	0.974898677	0.179213413	13.77257913	0.048762527	0.061871325	4.11E-06	0.010149	8.09721395	0.369034538	0.000520978	0.099872121	0.000419494	0.116607078	0.000932153	7.46E-06	0.015354601	0.000606524
0	725.63	1	1	1	2	1	1	0	0	1	0	6.839899093	9.562273887	4.641940403	0.068394036	2.46E-05	0.039563452	0.004992143	0.022547286	0.123632329	0.010940631	0.203986693	0.09726188	4.443244867	0.294572081	1.395684273	0.020554873	0.172718814	0.193454499	4.14E-06	0.001741108	0.003644901	0.551342234	0.029747963	8.964426023	0.022061206	0.021877134	4.82E-06	0.05886816	4.30391559	0.219173294	0.0005253	0.069385305	0.003099325	0.035403296	0.019264078	8.64E-06	0.009731581	0.004756136
1	687.6748	1	1	1	2	1	1	1	1	1	0	6.017138423	6.154018323	1.990773568	0.006196848	0.000336931	0.005622727	0.005305122	0.008576943	0.036320154	0.023142469	0.327367537	0.201447494	3.676921883	0.348228544	1.511350901	0.014513628	0.039333801	0.004735105	0.001179905	0.006146242	0.006018087	0.448928052	0.080809651	5.678983093	0.027831105	0.014272194	0.002321006	0.012092471	2.029755564	0.132659296	0.000526638	0.03285567	0.001839175	0.053227341	0.024972185	9.04E-06	0.004497634	0.002047036
0	2138.326	1	1	1	2	1	1	1	1	1	0	14.1418079	17.09238406	7.353469463	6.57E-05	3.56E-06	0.005295036	0.002062151	0.0065405	0.164348672	0.00364388	0.642310019	0.540787471	9.151284687	0.613028733	3.547523003	0.067796652	0.116884301	0.046889254	2.22E-05	0.000468846	4.37E-06	1.112044906	0.421944992	15.40153938	0.022522949	0.1264204	2.03E-05	0.063161813	5.748052637	0.771160845	0.000477857	0.079402201	3.35E-05	0.033887865	0.010414016	0.002882299	0.008238877	0.001428822
1	935.0804	1	1	1	2	1	1	1	0	1	0	18.0612818	18.56138733	3.570356983	0.026773974	0.061167032	0.050211945	0.102546812	0.008581782	0.308204362	0.022220322	1.259831285	0.420132541	10.07667998	0.773184826	5.119019627	0.021090939	0.11925103	0.004253738	3.28E-06	0.035657291	1.15E-05	1.458595281	0.031189437	17.00326269	0.036747577	0.012004516	3.68E-06	0.090139156	3.081752615	0.554255132	0.000517979	0.101896454	0.004660275	0.029064072	3.22E-05	6.73E-06	0.00840295	9.42E-07
1	1247.196	1	1	1	2	1	1	1	1	0	0	17.77084621	20.03226177	4.2687791	8.92E-07	1.20E-05	0.00900515	1.38E-05	0.008339376	0.216367235	0.005457359	0.9001792	0.366194826	10.23181534	0.843067143	5.131620583	0.063253718	0.127587481	0.00967405	2.31E-06	0.002264352	8.94E-06	1.706496534	0.129377433	18.12743325	0.037002866	0.020830108	2.46E-06	0.091495167	3.399905997	0.518252291	0.004058073	0.125670046	0.001079152	0.07521496	0.00226979	4.64E-06	0.008245231	0.001287265
0	1364.871	1	1	1	2	1	1	1	1	1	0	11.66990074	13.32278424	4.30504165	0.000228111	0.005697198	0.059570623	0.050197919	0.033978195	0.404922013	0.010439425	0.735601593	0.122475554	7.283466837	0.419361432	2.335018577	0.010409858	0.168107932	0.03161226	0.005299981	0.013713964	0.004889709	1.065958433	0.029007726	12.18113019	0.071297706	0.020352347	0.019753225	0.041964373	2.998829749	0.471026604	0.000503275	0.125144934	0.013129166	0.108264074	0.301499273	0.00580419	0.038182325	0.007484395
0	3038.304	1	1	1	2	1	1	1	1	1	0	4.641715533	4.914261057	1.784477477	0.003219383	0.000885615	0.008332193	0.005256412	0.007249925	0.062867488	0.004488136	0.184910729	0.087921091	2.622513365	0.215821543	0.965867033	0.046102238	0.053462195	0.021324342	0.000279554	0.000910679	0.002693855	0.284352245	0.161122836	4.379179637	0.018380537	0.05497956	0.000675768	0.011017808	1.511462263	0.382860836	0.000449893	0.04495669	0.000514671	0.03059439	0.008891663	5.47E-07	0.002194679	3.72E-05
0	1700.012	1	1	1	2	1	1	1	1	1	0	14.27709143	16.64288806	6.883576227	0.068644527	0.0220057	0.025689188	0.056018132	0.009222685	0.197839471	0.00416288	1.055667112	0.487132279	9.151709873	0.865114244	3.772698187	0.035742582	0.069489623	0.014303388	3.63E-05	0.022292838	0.000509506	1.001178022	0.103889535	14.52351942	0.016095982	0.654164645	3.57E-05	0.042870279	4.353107143	0.685458342	0.027557584	0.097401809	0.002867289	0.03411179	0.007709549	0.000972668	0.015743399	0.000939317
0	2644.775	1	1	1	2	1	1	1	1	1	0	17.05618097	21.10992403	5.919061557	0.000776546	0.00078207	0.003470685	0.002712851	0.003540013	0.144897001	0.003031734	0.703721398	0.217309485	10.58303012	0.488450505	4.59515024	0.055374871	0.265749007	0.02845758	0.000239829	0.00078825	2.91E-06	1.822227322	0.247271463	19.20803774	0.032781509	0.011949518	0.000351574	0.065783505	4.95246188	1.62543717	0.000461914	0.080597041	0.000323209	0.034215125	0.001877907	8.75E-07	0.003655509	6.96E-05
1	1654.82	1	1	1	2	1	1	1	1	1	0	9.572688583	11.55222336	5.51906083	0.008979208	0.000358514	0.000573801	0.012712456	0.000578956	0.045304039	0.01643927	0.318568291	0.046943506	6.14976549	0.082327435	2.510565108	0.009447026	0.125008369	0.215856265	0.004043356	0.000360492	0.000876251	0.565226337	0.011468642	10.94127095	0.053891621	0.023145394	0.006456443	0.0127953	4.826813563	0.325280491	0.000493592	0.030762544	0.004184779	0.076361418	0.11972594	2.85E-06	0.002146248	5.45E-05
0	1265.619	1	1	1	2	1	1	0	0	0	0	15.65851983	16.57477731	4.10027954	0.110753832	0.058352599	0.046956677	0.111251885	0.00613883	0.288193852	0.020763597	1.137700142	0.349580284	8.960730783	0.661353826	3.884337223	0.051725814	0.147290857	0.004624906	2.27E-06	0.039930197	8.81E-06	1.398923684	0.010397683	15.01267355	0.035217688	0.030003665	2.41E-06	0.099201262	3.613223643	0.444629232	0.008106134	0.084870631	0.006960821	0.038990764	0.004436535	4.54E-06	0.006073006	0.002500147
1	783.6453	1	1	1	2	1	1	1	1	0	0	10.98133013	14.72860288	4.02722463	0.440945578	2.27E-05	0.105555473	0.014148548	0.059579423	0.315648766	0.001530284	0.260814691	0.084296475	6.997136993	0.556713735	2.269536801	0.035212857	0.206414535	0.019666299	3.88E-06	0.003017071	0.001763297	0.773839926	0.002728605	13.56476087	0.024465408	0.102681669	4.48E-06	0.064367301	3.4659354	0.512178486	0.000523262	0.176672484	0.001352935	0.037979267	0.00303354	8.07E-06	0.038231029	0.002018808
1	1473.649	1	1	1	2	1	1	0	1	1	0	11.24417711	11.71962705	3.85989517	0.000742516	0.00057431	0.016175976	0.009389961	0.015657231	0.079312612	0.012156085	0.601708226	0.26223441	6.629820137	0.508690823	2.936881014	0.024311176	0.083728971	0.015663604	0.005995339	0.007192676	0.007093883	1.170940278	0.136370742	10.36216264	0.076726402	0.026520464	0.021593447	0.03228986	2.361247646	0.400355989	0.00049962	0.075229409	0.00802295	0.155878145	0.314095682	3.54E-06	0.004848596	6.23E-05
1	702.7973	1	1	1	2	1	1	0	0	0	1	16.48968152	17.29245932	4.314895747	4.29E-07	2.54E-05	0.013149677	2.34E-05	0.010859769	0.122185067	1.18E-05	0.890547321	0.425825812	9.095446607	0.83460636	5.1665939	0.020704253	0.068191446	0.018508516	4.25E-06	2.26E-05	1.38E-05	1.294838473	0.151596563	15.92856647	0.012047359	0.010247109	4.97E-06	0.030221791	3.141915355	0.326433745	0.000526104	0.093146053	6.32E-06	0.055082909	4.30E-05	8.88E-06	0.010556939	1.36E-06
0	2195.761	1	1	1	2	1	1	1	0	0	0	18.37141458	22.68117785	6.686037883	0.011972185	0.002721559	0.00709004	0.00940013	0.005580146	0.219382577	0.004348754	0.892554186	0.325335058	11.76308255	0.67758944	5.260511503	0.046530447	0.139261286	0.0341011	8.02E-07	0.002217076	0.000300502	1.668564703	0.316146288	20.89705525	0.040974976	0.009816026	7.25E-07	0.081192241	4.467739597	0.838724779	0.000476022	0.113159371	0.00148231	0.049053573	0.006611286	0.001076535	0.013927668	0.000995797
1	1647.779	1	1	1	2	1	1	1	1	0	0	13.62827983	15.58126894	7.345191243	0.001776453	6.96E-06	0.003472604	0.006400247	0.004990666	0.03567816	0.020117536	0.424126034	0.194346622	8.301218137	0.311296252	3.093721716	0.056067479	0.203032862	0.165459973	0.000115338	0.001295115	0.005287306	1.400122148	0.1336245	15.43150539	0.034165366	0.023759407	3.82E-05	0.060919136	7.24472893	0.826886181	0.000493825	0.033659685	0.000185881	0.108423124	0.00891061	2.88E-06	0.003502472	9.45E-05
1	896.4907	1	1	1	2	1	1	0	0	1	0	12.39820672	14.84810204	6.96233748	0.000143593	9.74E-05	0.004354674	0.003818937	0.003745909	0.025856469	0.009990535	0.307093844	0.181453107	7.136689623	0.29324234	2.443522843	0.013478944	0.197538027	0.29559282	0.000386771	8.87E-05	0.004831792	1.498515037	0.047127631	15.61399304	0.023452734	0.049858272	0.000713041	0.00342325	7.354760627	0.597579038	0.00051932	0.026917389	0.000192176	0.065517288	0.010455837	7.05E-06	0.003663451	2.00E-06
0	1301.098	1	1	1	2	1	1	1	1	1	0	18.56092085	26.93514793	7.528468333	0.093265656	1.12E-05	0.13015286	0.019879968	0.081730206	0.483875698	0.007974229	0.440841623	0.107623938	11.97696786	0.778481169	3.852852203	0.052490567	0.419473642	0.205518519	2.18E-06	0.002228295	0.002498379	1.48993383	0.016812781	25.5535994	0.051484634	0.017919969	2.30E-06	0.106297225	6.828541663	0.51964582	0.00050543	0.271555482	0.00199078	0.061253317	0.008644024	4.35E-06	0.005802625	0.002313674
0	2342.246	1	1	1	2	1	1	1	1	1	0	6.608314523	7.972371223	4.43019678	0.007746949	2.69E-06	0.010610934	0.010297558	0.008622257	0.076350915	0.004672107	0.184949937	0.045429615	4.372194427	0.127077182	1.415157023	0.045901497	0.09532619	0.043617956	0.000547398	0.001035344	0.000995688	0.578924353	0.050793089	7.545467847	0.023928895	0.017438397	0.002279467	0.035031126	3.931673127	0.535610395	0.000471373	0.039497404	0.001678855	0.033115598	0.040220593	4.52E-05	0.001988088	0.000440275
0	2918.926	2	1	1	2	1	1	0	0	1	0	11.42637821	13.49628161	8.811289427	0.009187396	1.22E-06	0.003677941	0.004231	0.00537348	0.04210363	0.010915207	0.35486605	0.215920882	6.53476691	0.240718836	2.539828657	0.044407804	0.139115658	0.150962592	0.000204439	0.00135646	0.003287089	0.906008594	0.076589643	12.61991898	0.026340298	0.111005894	0.000579277	0.05901908	7.95683872	0.956037529	0.000453506	0.029575531	0.001038664	0.065128887	0.010595403	0.000922983	0.010217061	0.000624269
1	956.0074	1	1	1	2	1	1	1	1	1	0	8.38649405	9.44305502	4.395738063	0.000158603	0.000233336	0.004048749	0.007680735	0.007537309	0.040065581	0.019761411	0.364819838	0.168012508	5.215924103	0.297571075	2.081862362	0.019969959	0.093836776	0.147917971	0.001623707	0.005909755	0.005012832	0.569146195	0.060606808	8.714995027	0.034558979	0.039730172	0.005090519	0.028047545	4.155139867	0.251229603	0.000517253	0.031556754	0.003911807	0.066098584	0.051505477	0.002363807	0.01694665	0.00409206
0	1681.066	1	1	1	2	1	1	0	1	1	0	26.90388367	36.52521673	8.641309353	2.49E-06	6.65E-06	0.166834925	0.027396694	0.114597609	0.709057267	0.015341272	0.731555261	0.308332891	16.86653247	1.385781654	5.749466713	0.052012052	0.556567108	0.14179427	1.42E-06	6.71E-06	0.008007849	1.902418987	0.199595789	34.26940783	0.081338	0.038861907	1.41E-06	0.146838082	7.79532389	0.721721247	0.000492725	0.429545734	2.14E-06	0.110304723	1.27E-05	2.76E-06	0.005273002	2.87E-07
1	921.3484	1	1	1	2	1	1	1	1	1	0	23.48311849	32.16233459	7.827728753	6.44E-07	1.88E-05	0.210443167	0.032781963	0.122938907	0.647444219	0.005611211	0.609132106	0.260446695	14.69338518	1.246999716	5.001565767	0.026041008	0.500610018	0.15076488	3.33E-06	1.72E-05	0.006315117	1.833215774	0.068389252	30.49486803	0.056904516	0.012667506	3.75E-06	0.145537586	6.90250101	0.376064979	0.000518456	0.37763291	4.96E-06	0.092945499	3.28E-05	6.84E-06	0.004766761	9.62E-07
0	2112.959	1	1	1	2	1	1	0	0	0	0	15.69954284	14.89614168	5.237805187	0.227238949	0.042675876	0.038645862	0.11450861	0.005851914	0.265176888	0.018834394	1.234333846	0.410222053	8.60343258	0.62143032	3.800480773	0.035676491	0.150663079	0.09148305	8.79E-07	0.032280989	4.46E-06	1.217383366	0.240481686	13.38493137	0.027895941	0.040618709	8.07E-07	0.054790227	4.828620507	1.113474242	0.003829363	0.071710114	0.004593036	0.039662484	0.000528674	1.65E-06	0.005943728	1.44E-07
0	587.8475	1	1	1	2	1	1	1	1	0	0	17.94688445	21.01152417	5.345137007	3.87E-06	2.97E-05	0.005045368	0.069451551	0.004067207	0.206027188	6.37E-06	0.78043896	0.159037575	10.5692949	0.4468154	5.51112095	0.028930054	0.123209863	0.027064825	4.83E-06	0.000801242	1.52E-05	1.602484677	0.02692586	19.07635409	0.026700129	0.077102145	5.76E-06	0.076861028	4.59371676	0.721370226	0.000530172	0.085613945	7.18E-06	0.037524355	0.009679834	0.004585155	0.003939684	0.004211856
1	1261.184	1	1	1	2	1	1	1	1	1	0	14.05408318	16.65104018	5.038594113	0.037665661	0.011628392	0.087689647	0.031141393	0.05137372	0.329401032	0.019914739	0.639735205	0.21740462	8.77947828	0.709549375	2.96070535	0.034176754	0.238357346	0.044010216	0.010954307	0.007818966	0.004807426	1.055362354	0.110663772	15.29197602	0.071384333	0.055620279	0.023520429	0.0680664	4.06590055	0.398000962	0.000506784	0.185413212	0.010374622	0.113238802	0.247344074	4.56E-06	0.005719873	2.91E-05
0	2165.29	2	1	1	2	1	1	0	0	1	0	22.43417492	23.71560837	5.676582683	0.00163098	0.001700159	0.012524096	0.009258875	0.012428608	0.238561254	0.007600724	1.341891505	0.650548106	11.9420492	1.307820115	6.480209657	0.059674541	0.156156557	0.006862826	0.000226446	0.002291515	0.000162525	1.994327894	0.100735641	20.78418443	0.047875251	0.51176283	0.000345705	0.093530028	4.514735963	1.826494163	0.004769948	0.177231774	0.001147663	0.062262371	0.010213767	0.000764945	0.017015074	0.000793633
0	1516.212	1	1	1	2	1	1	0	0	0	0	21.44843391	27.21005819	7.439453033	0.013767159	0.012991729	0.119909722	0.083446772	0.070425238	0.535436211	0.010535498	0.87857058	0.236352176	13.58601056	0.807174098	4.368360863	0.066149829	0.334812987	0.050198965	0.00132976	0.01115374	0.003917493	2.005926563	0.087855367	25.12913344	0.04925764	0.090445674	0.002290608	0.106776388	6.790084013	0.529895969	0.000498198	0.244602358	0.002250665	0.083145451	0.018436563	3.36E-06	0.003554686	0.002073193
1	1049.617	1	1	1	2	1	1	1	1	1	0	15.60985798	20.65813375	7.28726795	0.005786275	0.001005558	0.08171499	0.018462252	0.049777948	0.278040174	0.013798935	0.497727423	0.255307092	9.649796757	0.746685513	3.527280087	0.023978096	0.295102963	0.262453537	2.31E-05	0.000594946	0.007121577	1.180620003	0.061481916	19.49323552	0.045806561	0.02042852	2.54E-05	0.07580628	6.74216338	0.432975668	0.000514019	0.174038579	8.75E-05	0.075034944	0.002422719	5.87E-06	0.005252984	9.42E-06
1	1777.206	1	1	1	2	1	1	1	1	1	0	19.80143409	26.68299989	10.4596114	0.002136932	5.83E-06	0.07871728	0.018104136	0.049592398	0.340107654	0.009611555	0.357628501	0.041831369	12.5781944	0.444747509	4.076820773	0.049473098	0.427506808	0.257779247	1.28E-06	5.96E-06	0.000420492	1.549238547	7.14E-06	26.11847355	0.050943282	0.06434528	1.24E-06	0.069704313	10.00136597	0.253616195	0.000489561	0.186813173	0.001599292	0.057104241	0.010552449	0.001774116	0.012042282	0.00166147
0	3552.717	2	1	1	2	1	1	0	0	1	0	0.191760589	0.30946537	0.27057168	1.44E-07	5.13E-07	1.87E-05	1.44E-06	2.82E-05	6.51E-05	8.87E-05	0.002864222	0.001885565	0.117081332	0.003580913	0.038004597	0.00168078	0.006694805	0.011068705	4.94E-06	5.20E-06	6.37E-05	0.004129714	0.003027606	0.303110231	0.001177428	8.24E-05	3.54E-06	3.44E-05	0.255087989	0.057120403	0.00043465	0.000376914	3.91E-06	0.001054487	0.000225168	2.96E-07	2.99E-05	1.31E-06
1	675.9221	2	1	1	2	1	1	0	0	0	0	9.015223343	10.15412863	3.765136287	3.64E-06	2.63E-05	2.54E-05	0.016592191	2.08E-05	0.047955734	0.013260864	0.38222288	0.031488989	5.821440753	0.04705058	2.270767889	0.007212017	0.055573952	0.006841118	0.006546778	0.00734326	1.41E-05	0.984851896	0.00735943	9.151925647	0.077895965	0.081830361	0.038438166	0.014380111	2.544664993	0.408131473	0.000527052	0.022884079	0.012986561	0.071056825	0.531977084	9.17E-06	2.51E-05	1.42E-06
1	835.8311	1	1	1	2	1	1	1	1	1	0	13.24906092	19.1870426	3.381716777	0.001023662	0.000673753	0.097898779	0.020609127	0.055182263	0.328482327	0.01653058	0.37348056	0.03115462	8.88380137	0.407234299	3.029482191	0.015624005	0.220056137	4.51E-05	3.66E-06	0.00038775	1.24E-05	1.110168335	7.11E-05	18.11815164	0.037322009	0.008887022	4.18E-06	0.06509411	3.19604451	0.156821804	0.000521435	0.163817489	5.00E-05	0.025753979	3.64E-05	7.58E-06	2.14E-05	1.10E-06
1	1858.968	1	1	1	2	1	1	1	1	1	0	10.70096275	12.22963323	4.602061293	2.81E-06	5.21E-06	0.004259095	7.55E-06	0.004485928	0.089832485	0.004312866	0.467981202	0.222188949	6.383029597	0.483651021	2.632425283	0.041003435	0.127544918	0.123695432	1.17E-06	0.002121239	5.47E-06	0.91191328	0.266006715	11.19610978	0.023358932	0.021894281	1.12E-06	0.037736654	4.11343076	0.300484664	0.027265633	0.063000559	0.001095551	0.060656679	0.002117805	2.23E-06	0.004520467	0.000972511
0	806.2129	1	1	1	2	1	1	1	0	1	0	4.222094813	4.696466833	4.73235924	0.000288416	0.000572907	2.16E-05	0.112689895	1.82E-05	0.015943407	0.006306274	0.096078423	0.009016319	2.808922988	0.015376344	0.718542121	0.03044329	0.071792635	0.040606387	0.002263995	0.000516137	1.27E-05	0.208300655	0.000408899	4.22327138	0.008463207	0.124205955	0.004210481	0.000333455	4.738379787	0.388376307	0.000522471	0.001366093	0.001221772	0.031516943	0.052106195	7.85E-06	2.21E-05	1.16E-06
0	1854.527	2	1	1	2	1	1	1	1	1	0	12.26361263	13.96470118	5.573347293	0.043568503	0.009395293	0.029808737	0.0637884	0.017514704	0.151193279	0.019286521	0.576149401	0.300957447	7.51362467	0.559122637	2.71122516	0.025825043	0.128627588	0.064585489	0.002009563	0.007788725	0.00720906	0.864371592	0.243065907	12.35326881	0.051000735	0.34479425	0.005328963	0.023097986	4.927768083	0.395835645	0.000487031	0.09367964	0.005073983	0.095519142	0.099717597	1.50E-05	0.009599766	0.000658607
0	3532.433	1	1	1	2	1	1	1	1	1	0	3.287692423	3.744605317	1.270904742	0.013695555	0.000226551	0.005262966	0.005659807	0.004972693	0.07782161	0.002658924	0.149524605	0.019148312	2.127000544	0.082928213	0.67203106	0.024077479	0.048520026	0.012767742	0.000465922	0.00088912	0.000554302	0.240500655	0.056520011	3.45909437	0.023315559	0.003111035	0.001199176	0.010221972	0.977960609	0.665259945	0.000435241	0.03120867	0.000746854	0.023114055	0.018353842	0.000545906	0.000617488	0.000189324
1	1290.551	1	1	1	2	1	1	1	0	1	0	19.86655337	27.06437877	5.876046927	0.011641795	0.000147588	0.131022337	0.029170279	0.082005694	0.510478106	0.013309555	0.492893404	0.077978067	12.86638464	0.714744802	4.42469637	0.040863827	0.375248795	0.052799717	0.000729491	0.001168454	0.000880393	1.519603958	0.007454216	25.64752539	0.059220769	0.019959807	0.001081226	0.107660862	5.16543764	0.385999512	0.000505788	0.276735919	0.000804723	0.065448744	0.022681813	0.00198205	0.001742152	0.001682368
1	1183.731	1	1	1	2	1	1	1	0	0	0	15.44172164	19.27060808	3.751251	0.055554549	0.021758657	0.102822046	0.063014604	0.054697049	0.384130645	0.013065333	0.630848573	0.173022489	9.58051584	0.629694656	3.67081004	0.028637336	0.220759738	0.004803431	2.48E-06	0.013276225	0.003836847	1.082541276	0.055350542	17.86236253	0.042622068	0.029369776	2.67E-06	0.07089312	3.101675105	0.547990931	0.000509421	0.190419819	0.001768855	0.054593681	0.000101484	5.00E-06	0.00525119	5.07E-06
1	1221.868	1	1	1	2	1	1	1	0	1	0	22.55203218	27.34380885	7.370823673	0.086271148	0.061954934	0.191177436	0.137611947	0.096415949	0.677869536	0.023017559	1.17132952	0.400525355	13.53401302	1.209241954	4.910855173	0.044276789	0.363192204	0.008007853	6.19E-05	0.040410585	0.009996088	1.600026125	0.136764285	25.3526253	0.059579	0.017824479	6.62E-05	0.106190041	6.150690803	0.985541855	0.000508121	0.3189668	0.01109876	0.119124004	0.050969223	0.006884395	0.047769715	0.008041251
0	260.2843	1	1	1	2	1	1	1	1	1	0	2.690676097	3.47288578	0.570970427	2.03E-06	4.65E-05	4.22E-05	3.62E-05	3.17E-05	0.046680457	7.83E-06	0.105553827	0.000187844	1.638426932	0.041054106	0.850667414	0.000131259	0.021894844	3.94E-05	6.97E-06	3.91E-05	1.97E-05	0.284028691	1.15E-05	3.179339341	0.005835179	7.22E-05	8.79E-06	0.016343953	0.418361389	0.028370538	0.000541937	0.014931592	1.03E-05	0.006536844	7.47E-05	1.51E-05	3.77E-05	2.76E-06
0	2225.784	1	1	1	2	1	1	1	1	0	0	11.1464725	14.29127792	3.270687547	0.017726562	3.15E-06	0.042637475	0.0124322	0.033050228	0.242938191	0.00246629	0.309389398	0.087883852	7.10542302	0.422740818	2.603217101	0.029314286	0.174061426	0.01477355	0.000141099	0.000210855	0.002216394	0.775669401	0.051286238	13.20191606	0.030268412	0.062834044	0.000127004	0.051314004	2.629125687	0.699418614	0.000475065	0.144801446	0.000212789	0.047161229	0.014393214	4.33E-06	0.004899272	7.53E-07
0	3051.279	1	1	1	2	1	1	1	1	1	0	9.029948453	10.61009548	4.080255157	2.43E-05	2.65E-05	0.000927988	0.009262906	0.001256056	0.05675989	0.002214894	0.323152473	0.096880222	5.65607463	0.188754377	2.277737974	0.101570051	0.104318507	0.019618552	0.000168324	0.001246095	2.10E-06	0.820186864	0.166852559	9.081922593	0.014503009	0.379117303	0.000220738	0.054658915	3.576397193	1.568649642	0.01078805	0.030375091	0.000259749	0.032270915	0.002437128	5.39E-07	0.001313534	5.47E-05
1	1809.929	1	1	1	2	1	1	1	1	1	0	8.57104329	9.338972893	3.093321215	0.119845017	5.58E-06	0.004429489	0.022959448	0.004617515	0.02561824	0.011917726	0.389902451	0.229690992	4.996240077	0.403148894	2.169979597	0.038701911	0.052835265	0.028123409	0.000138569	3.63E-05	0.007260529	0.77631143	0.247971081	8.29786911	0.023362312	0.306753529	0.00013395	0.020742216	2.713637357	0.726662918	0.000488489	0.042284966	9.00E-05	0.067753494	0.008530256	2.37E-06	0.023477556	6.78E-05
1	948.183	1	1	1	2	1	1	1	1	1	0	11.68993466	14.92046872	5.042357297	6.45E-05	0.000943397	0.059351901	0.008027476	0.035198588	0.204964986	0.018670246	0.393567029	0.146858391	7.455403803	0.55788864	2.079454316	0.062967895	0.204212374	0.045643348	0.003275924	0.014670973	0.00605557	1.358469066	0.082452602	14.2602151	0.041811612	0.075307634	0.006354091	0.036263988	4.660353123	0.152808109	0.000517525	0.124218508	0.013361705	0.086138772	0.086351464	6.63E-06	0.002321368	0.016228044
1	1383.484	1	1	1	2	1	1	1	1	1	0	11.86967465	14.89512258	8.895590563	0.036064578	0.000259909	0.049858425	0.016994498	0.031676803	0.23052095	0.008111669	0.295514723	0.041880613	7.84077746	0.307142503	2.471206118	0.015242682	0.228747271	0.191316729	0.00587529	0.001779539	8.01E-06	0.73623518	0.007937783	13.95125519	0.065223924	0.432216785	0.016921429	0.038772143	7.632597917	0.296902742	0.000502648	0.118437769	0.007319736	0.089904032	0.278185231	3.94E-06	0.004090123	4.61E-07
1	2396.029	1	1	1	2	1	1	1	1	1	0	13.53851929	17.06875356	3.586572197	0.04808889	2.50E-06	0.035312849	0.00987081	0.030262651	0.219569515	0.030265934	0.430490019	0.51983686	8.194374933	0.636476583	3.125702016	0.05710286	0.165270188	0.009030901	0.000133328	0.001365877	0.003383269	1.014330044	0.100647118	15.74179849	0.037316436	0.020883378	0.000116555	0.054854529	3.062027866	0.90870482	0.000469677	0.134786721	0.000201369	0.069388055	0.013970183	1.18E-06	0.012547329	9.21E-08
0	1832.341	1	1	1	2	1	1	1	1	1	1	13.91047499	16.60735845	6.30253011	2.11E-06	5.41E-06	0.002200089	0.001391696	0.005718125	0.057773145	0.005871232	0.568739949	0.148829145	9.264452557	0.268943892	3.969713317	0.031264985	0.161575614	0.039699426	1.20E-06	0.011002756	5.59E-06	1.18589651	0.008148136	15.11444841	0.01226133	0.188917192	1.16E-06	0.064839989	4.99732704	0.951413996	0.000975511	0.030317509	1.81E-06	0.036224308	0.006000206	2.31E-06	0.003823933	2.26E-07
1	1968.702	1	1	1	2	1	1	1	0	1	0	27.24761022	40.65055563	17.45175752	0.052680522	0.051995064	0.044479168	0.14390002	0.005017197	0.447040824	0.017469477	1.594018205	0.338735858	23.07106573	0.655719234	7.06435658	0.024741815	0.13482531	0.005442526	1.03E-06	0.034650066	5.01E-06	1.874248921	0.314375926	38.43497287	0.051218155	0.056720747	9.72E-07	0.07422462	9.03948494	1.148583034	0.00048332	0.117193571	0.005187279	0.045048222	8.88E-06	1.96E-06	0.005073107	1.82E-07
1	1221.872	1	1	1	2	1	1	1	1	1	0	9.77840227	11.58099081	3.169244567	9.30E-05	0.00016214	0.043432916	0.011769011	0.027569938	0.17443421	0.017442284	0.373479481	0.147836208	6.21554389	0.43125099	2.198567675	0.014624361	0.137557569	0.007585331	0.003194081	0.001087154	0.003721159	0.814065693	0.057937531	10.86808195	0.049561554	0.014990649	0.009584483	0.038985435	2.468421242	0.250510244	0.000508121	0.107862808	0.004282766	0.083128574	0.189740021	4.78E-06	0.00266111	5.97E-07
0	2247.182	2	1	1	2	1	1	0	0	1	0	11.94442002	13.60387907	3.916899577	3.03E-07	0.000257148	0.002409238	0.002304295	0.002270048	0.120817699	0.00376893	0.524218749	0.130876507	7.253020737	0.302855747	3.317974841	0.025229205	0.117718378	0.045653205	0.000302594	0.002229601	0.000418509	1.115665	0.142107599	12.44018892	0.031196862	0.013975779	0.001286242	0.054229647	3.189941798	0.827571356	0.007590155	0.053255878	0.001400191	0.049166982	0.033683315	0.001935846	0.008414427	0.001607545
0	1114.82	1	1	1	2	1	1	0	1	1	0	6.744037283	7.172435147	9.753111767	0.002047129	0.001501886	1.48E-05	0.109918585	1.33E-05	0.072884748	0.005006797	0.211490827	0.21095993	4.56359009	0.043920209	1.130143937	0.051001149	0.08725965	0.045110514	0.005299525	0.00181585	0.001639914	0.517418624	0.009008404	6.361319787	0.01510664	0.111122559	0.010100439	0.002686461	8.884583187	0.458604326	0.000511778	0.005401563	0.008261846	0.055650503	0.082984606	0.007532908	0.023736761	0.012094911
1	1327.454	1	2	1	2	1	1	1	1	1	0	17.50217926	20.68963208	6.526854043	1.43E-06	1.08E-05	0.008162659	1.27E-05	0.007687882	0.136890502	0.012067134	0.846090922	0.350537854	10.00108906	0.713076607	5.085164203	0.050354079	0.163033355	0.197672344	2.11E-06	0.004061834	8.38E-06	1.340953208	0.241200703	18.27518648	0.034169312	0.910405764	2.22E-06	0.048664762	5.79915894	0.16814423	0.000504539	0.090360549	0.000493651	0.030629089	0.001026869	4.21E-06	0.007620085	0.000566462
1	1161.097	1	2	1	2	1	1	1	1	1	0	14.20327934	14.34963944	5.375659597	0.001891438	0.001409676	0.005002936	1.50E-05	0.004549895	0.126440711	0.014042472	0.827547638	0.261744731	8.360992013	0.511701145	3.81948319	0.029529292	0.089595327	0.017259101	0.012912376	0.009377839	9.58E-06	1.524295868	0.105688011	12.53396452	0.118077349	0.081475764	0.050941171	0.031026534	3.195460111	0.528744311	0.000510194	0.076445584	0.018071949	0.122422038	0.654607111	5.14E-06	0.004486503	6.57E-07
0	2107.207	2	2	1	2	1	1	0	0	0	0	9.55357716	12.38752227	5.231023807	0.00308405	0.000368685	0.004276234	0.002584716	0.000765798	0.014109879	0.013846231	0.245998457	0.240241912	6.946204797	0.135316179	1.970979821	0.071926705	0.087529012	0.035098221	3.68E-06	0.00037763	0.000859356	1.73558453	0.034144071	10.52242781	0.007919449	0.068520818	3.38E-06	0.083785468	4.566481883	0.705160105	0.000478855	0.005677525	0.000237534	0.039591711	0.00085585	4.99E-06	0.000997829	7.73E-05
1	3027.797	2	2	1	2	1	1	0	1	1	0	9.205100263	12.12553491	5.799455453	0.001045477	1.05E-06	0.016297865	0.010368191	0.014969869	0.131208917	0.004662299	0.236218671	0.076478129	5.89285806	0.272328843	2.034357229	0.018858441	0.191753254	0.138421244	0.000526624	1.26E-06	0.002345697	0.591739017	0.244714545	11.34592328	0.036554479	0.0092493	5.16E-05	0.03028631	5.045923173	0.782469929	0.00045021	0.089080027	0.001627359	0.054242681	0.028853038	0.000797592	0.008306037	0.000454175
1	952.603	1	2	1	2	1	1	1	1	1	0	8.406659937	13.20718637	6.89940684	0.000984193	0.007464624	0.008998248	0.016691914	0.00353882	0.053084565	0.027896949	0.303680957	0.165658893	5.293138607	0.265017668	1.76454827	0.031018952	0.142425519	0.28253034	3.21E-06	0.004361381	0.004618991	0.447470152	0.084883322	10.24174766	0.036530874	2.602003585	3.60E-06	0.010948799	6.844880207	0.336995452	0.000517371	0.025588316	0.00057133	0.032879666	3.15E-05	6.59E-06	0.003466965	9.16E-07
1	1952.843	1	2	1	2	1	1	1	1	1	0	27.17872056	28.04740191	7.63829009	0.00169984	0.030363674	0.036491675	0.075631667	0.014275778	0.368099379	0.015252857	1.827395065	0.767013706	14.2609119	1.460385658	7.697225943	0.070189535	0.222788375	0.213290531	1.05E-06	0.020193178	0.000152166	2.079087603	0.403960781	25.60276264	0.065919695	0.003184229	9.92E-07	0.075204964	6.57360135	1.86628761	0.000483833	0.196262241	0.00329097	0.057623091	0.013606479	0.002264474	0.020582441	0.001744918
1	1020.222	1	2	1	2	1	1	1	1	1	0	15.77712812	18.21873124	4.42424385	2.12E-05	0.000427393	0.005944343	1.72E-05	0.005248193	0.18660455	0.007635901	0.702001467	0.33716126	9.34317072	0.514123173	4.58239934	0.016724144	0.111159715	0.073507798	0.001705067	0.000395859	1.07E-05	1.338643805	0.13677385	16.8013579	0.031116374	0.028314801	0.003109853	0.046482749	3.625966463	0.679251357	0.000515033	0.0795059	0.000848122	0.092298997	0.030746316	6.08E-06	0.005152451	8.22E-07
0	1992.07	1	2	1	2	1	1	1	1	1	0	15.85844351	16.90302602	4.923049757	0.003904307	4.34E-06	5.06E-06	6.63E-06	5.48E-06	0.127656187	0.007930173	0.699612898	0.158994074	9.75478378	0.166798823	4.756622413	0.008620307	0.154708345	0.012685335	0.000628097	0.021749318	0.005662064	1.71105003	0.041432456	15.21936241	0.025048587	0.02367776	0.000588482	0.115320644	3.280808578	0.524767171	0.000482563	0.034520781	0.021111378	0.228428457	0.258049082	0.021964902	0.156010769	0.018885011
1	1470.909	2	2	1	2	1	1	0	0	0	0	9.760378227	12.26654897	8.80634271	0.000125818	8.87E-06	0.003424139	1.10E-05	0.003323783	0.070895791	0.001647431	0.379182743	0.171884103	6.037418957	0.476162049	1.928023115	0.036726191	0.166156654	0.342686487	9.37E-05	0.012011372	0.000224039	0.809475128	0.043319918	11.47916238	0.039219246	0.011597312	9.60E-05	0.016007335	7.724002967	0.555852866	0.027983882	0.060732215	0.006433203	0.049944659	0.044583566	0.004025067	0.013190842	0.010068866
0	3859.948	2	2	1	2	1	1	0	0	0	1	8.71985384	10.21568904	4.37549048	0.02569514	0.002230133	0.002524271	0.011664699	0.000442742	0.079245455	0.00487422	0.352850358	0.04902288	5.357193617	0.10897626	2.194304699	0.023440251	0.130389795	0.109815847	0.000207861	0.002519355	1.10E-06	0.622315457	0.008790245	9.545185423	0.032393862	0.012557292	0.000636101	0.021731459	3.993030693	0.868434744	0.000425794	0.024757523	0.00066911	0.021833946	0.00249741	2.05E-07	0.000885106	2.01E-05
0	3690.455	1	2	1	2	1	1	0	0	0	1	9.777042503	11.52188406	4.96001935	0.002228355	0.002812655	0.003106177	0.013772873	0.000525721	0.090615328	0.005425021	0.398429911	0.056500409	5.99851544	0.125456458	2.464918726	0.084713054	0.147907585	0.129518092	0.000251191	0.003108466	1.26E-06	0.703498729	0.07414368	10.75981207	0.035729635	0.014750315	0.000791381	0.025002983	4.532704413	1.722026177	0.000430657	0.028163689	0.000807391	0.024427565	0.003084823	2.51E-07	0.00104547	2.64E-05
1	2036.926	1	2	1	2	1	1	1	0	0	0	15.63937572	21.9875896	6.470741363	0.025967731	0.000212468	0.053365317	0.016162235	0.041976141	0.292286854	0.008004337	0.484529428	0.101311706	10.04098398	0.488228919	3.666377817	0.024346269	0.228427814	0.05530283	0.002576281	0.003927642	0.001934396	1.18941279	0.063247792	18.40836775	0.067651799	1.616029739	0.008377719	0.064437172	5.117449187	0.378429192	0.000481115	0.168258181	0.003760151	0.089655066	0.129656954	4.52E-05	0.00549979	9.16E-05
0	1405.391	1	2	1	2	1	1	1	0	1	0	12.34261171	14.99521506	2.890235113	3.77E-06	9.70E-06	1.04E-05	1.18E-05	9.94E-06	0.187103162	0.00589568	0.445671099	0.00310786	7.691129593	0.147973685	3.70886089	0.005762348	0.094817985	1.29E-05	1.94E-06	9.44E-06	7.87E-06	1.166203401	2.34E-05	13.87838547	0.032821348	0.017494397	2.01E-06	0.059146533	2.285446929	0.299091567	0.000501911	0.058334054	2.90E-06	0.028579873	1.79E-05	3.84E-06	1.23E-05	4.46E-07
0	1051.629	2	2	1	2	1	1	0	1	0	0	10.40220806	11.05300607	4.11217807	0.037576532	0.02607258	0.023198535	0.089819659	0.005083765	0.147226522	0.019550762	0.674078999	0.257777259	5.969384993	0.481828307	2.588747631	0.039113307	0.096180231	0.018741251	2.88E-06	0.021869261	1.05E-05	0.807357897	0.030986203	10.10694279	0.026137818	0.051559239	3.17E-06	0.03141812	4.054982873	0.469973496	0.00051395	0.057379533	0.003053032	0.027398536	0.002172201	5.86E-06	0.0049959	0.001317917
0	774.1071	1	2	1	2	1	1	1	1	1	0	4.194734383	4.373163733	3.314338983	0.001580583	0.001890484	0.001497989	0.04910289	0.0003204	0.040509634	0.004797755	0.123992243	0.016259797	2.831841644	0.024016427	1.03029817	0.013546944	0.02183385	0.013359729	3.92E-06	0.000989385	0.000402753	0.173294946	0.007949026	4.020273017	0.007283637	0.050695795	4.53E-06	0.009842221	3.282408541	0.262118933	0.000523596	0.005525452	0.000126603	0.007028028	3.94E-05	8.16E-06	0.000312157	1.22E-06
1	1227.021	1	2	1	2	1	1	1	1	1	0	23.19848864	26.69570063	7.53971698	0.242912385	0.14354516	0.239844645	0.295569391	0.086837244	0.891596316	0.03278995	1.542329242	0.225901145	14.13351844	0.763694645	4.625280587	0.023239066	0.405831571	0.120162608	2.37E-06	0.087482995	0.000308818	1.244993051	0.029115355	25.05931286	0.06122402	0.013402424	2.53E-06	0.100774431	7.07807277	0.48249502	0.000507945	0.277236892	0.012077797	0.043975087	0.000581896	4.75E-06	0.004990362	0.000347701
0	1067.368	1	2	1	2	1	1	1	0	1	0	8.596972477	9.401551007	4.691284427	0.005412628	1.54E-05	0.010991201	0.003090675	0.009944034	0.025826811	0.013520148	0.48645802	0.456823735	4.671928737	0.757953314	2.208167609	0.034525346	0.042589021	0.07013729	2.35E-05	0.000277833	0.013123503	0.636747629	0.220674447	7.543683283	0.021896289	0.638142198	2.58E-05	0.007583159	4.367695537	0.286324534	0.000513408	0.064583764	0.000121473	0.078286029	0.002854298	5.75E-06	0.010172563	0.000128532
1	820.2952	2	2	1	2	1	1	0	0	0	0	19.06682665	27.62968208	5.36259149	7.90E-06	2.16E-05	0.231866431	0.032111696	0.130879906	0.704122593	0.008398178	0.40785115	0.063302529	12.38745893	0.96767132	3.93977134	0.005804868	0.461864095	0.006113285	3.73E-06	1.95E-05	9.88E-05	1.330907003	0.002131424	26.13449785	0.053279303	0.007771468	4.27E-06	0.141090183	4.53470432	0.115990913	0.000521978	0.375158651	5.55E-06	0.050047741	3.72E-05	7.72E-06	7.59E-05	1.13E-06
1	897.271	2	2	1	2	1	1	0	0	1	0	3.85351237	3.895708843	1.38148685	7.68E-05	3.89E-05	0.002900345	0.001431006	0.00355947	0.023891969	0.010788996	0.175850271	0.113889568	2.274704482	0.206519596	0.805884525	0.014371763	0.030891866	0.001781155	0.000129951	0.003423162	0.003219178	0.42289674	0.071882748	3.888836817	0.014075515	0.009527341	0.000257094	0.002913104	1.320480322	0.117837593	0.000519293	0.018751536	0.000859797	0.033832915	0.010106444	0.00316933	0.002440429	0.003697357
0	2668.579	1	2	1	2	1	1	0	0	1	1	14.7193041	15.93062847	3.915304707	1.25E-06	1.72E-06	0.0015812	0.000355108	0.001974645	0.138748168	0.005309316	0.612979708	0.128074738	8.91774564	0.34910979	4.156983883	0.02310723	0.105319489	0.007638136	4.73E-07	0.005057193	2.86E-06	1.335703015	0.035242326	14.46222071	0.034746625	0.036893776	3.94E-07	0.080501582	3.279574448	1.1222582	0.000461178	0.067856571	0.000893205	0.05082221	0.003131293	8.50E-07	0.00204058	0.000536281
1	992.8882	1	2	1	2	1	1	1	1	1	1	9.53067839	11.46105525	5.09706621	1.93E-06	1.71E-05	0.003073283	1.76E-05	0.002697809	0.095404171	0.008328382	0.418371123	0.137769827	5.8908859	0.292911922	2.455795596	0.012159457	0.128414569	0.141144373	0.001228556	0.008261899	0.000559002	0.93800523	0.050529911	10.56374418	0.037957424	0.00894113	0.006476021	0.076307794	4.248436543	0.187893081	0.008255629	0.045601422	0.005145914	0.054965239	0.133623872	0.005822591	0.023988611	0.00739605
0	1824.993	1	2	1	2	1	1	1	1	1	0	8.354877217	7.419889877	4.685022327	0.001110678	0.001135994	0.007769875	0.003948189	0.008125405	0.028074586	0.005793631	0.547740958	0.405863903	4.69150862	0.730815839	1.773735498	0.029188492	0.093456862	0.127233472	0.004825765	0.001167705	5.62E-06	0.44609927	0.18954741	6.734109363	0.020833538	0.050488012	0.008119704	0.011195909	4.006616037	0.357194287	0.027327773	0.067014455	0.002448983	0.037424538	0.048161967	2.33E-06	0.00817932	2.28E-07
1	786.7129	1	2	1	2	1	1	1	1	1	0	6.821595977	9.140514593	2.455817692	0.190096768	0.001176819	0.068999752	0.009404046	0.038665925	0.226062506	0.017665276	0.185922	0.031387896	4.617766193	0.30001366	1.29699218	0.008023993	0.157002285	0.010693364	0.003822891	0.001057533	1.29E-05	0.440673463	1.63E-05	8.81148573	0.032549596	0.001854471	0.007707981	0.041447247	2.245917859	0.205273071	0.000523154	0.111245028	0.001897667	0.02497	0.034025083	8.04E-06	0.014702309	1.19E-06
0	2000.947	1	2	1	2	1	1	1	0	1	0	15.51240677	16.40854091	3.54059723	3.73E-06	0.000360248	0.005941376	0.002933304	0.005827057	0.195127559	0.00016168	0.834926664	0.333157113	8.6007771	0.656676212	4.619094573	0.046453621	0.101688748	0.005290304	9.97E-07	0.00583901	0.000224484	1.373860103	0.091846878	14.87061612	0.028554552	0.020628233	9.32E-07	0.061168022	2.741536485	0.094530119	0.003858211	0.101198726	1.50E-06	0.037914394	8.53E-06	1.89E-06	0.00780926	1.73E-07
1	978.6175	1	2	1	2	1	1	1	1	1	0	19.5731418	27.22732569	5.896936803	8.41E-07	1.74E-05	0.190947073	0.027270398	0.111410618	0.620155242	0.007520887	0.393426902	0.058036012	12.6262138	0.847867569	3.968760597	0.029594952	0.436621161	0.004948241	3.12E-06	1.60E-05	1.11E-05	1.45020682	9.30E-06	25.83831298	0.048336433	0.081366361	3.48E-06	0.138802405	5.40937336	0.539989054	0.00051647	0.332176491	4.66E-06	0.053803429	3.05E-05	6.39E-06	1.86E-05	8.79E-07
0	5220.764	1	2	1	2	1	1	0	1	0	1	5.95371553	7.354737663	2.506939705	1.03E-06	5.22E-08	8.70E-05	2.80E-07	0.000185787	0.011135134	0.001686804	0.162594852	0.025713689	4.155608177	0.055327346	1.282485452	0.037582747	0.138645927	0.007631649	0.000227262	8.34E-08	3.68E-07	0.66583162	0.185529635	6.68632026	0.016394158	0.006897221	0.000550673	0.010070088	2.208600783	0.461524522	0.000388687	0.007956707	0.000234563	0.041766797	0.002210136	4.04E-08	0.000261734	1.03E-09
0	2339.771	1	2	1	2	1	1	0	0	1	0	8.689290457	9.91034337	3.002741818	2.38E-06	2.70E-06	0.001773449	4.71E-06	0.002066714	0.056688209	0.006400163	0.304832715	0.114198945	5.409394677	0.241763875	2.129724065	0.017264859	0.101183759	0.002744913	6.83E-07	2.97E-06	3.72E-06	0.735585286	0.232325547	8.933522967	0.014865678	0.0785269	6.02E-07	0.015600763	3.004483433	0.646068743	0.000471451	0.035010602	1.03E-06	0.046154249	5.59E-06	1.26E-06	0.002113998	1.01E-07
1	808.6971	1	2	1	2	1	1	1	1	1	0	5.92683331	6.749226957	1.809129381	0.033370972	0.000856443	2.15E-05	0.014567436	1.82E-05	0.043147744	0.008957259	0.238446415	0.01422493	3.890564437	0.01847401	1.717313047	0.000151119	0.027435144	0.004329632	0.003484743	0.000771824	1.27E-05	0.479451908	0.000605261	6.28270252	0.022841199	0.007175244	0.006408208	0.012884067	1.161199367	0.198825258	0.000522384	0.014513442	0.001973828	0.048264703	0.142985204	7.83E-06	2.20E-05	1.15E-06
1	1575.078	1	2	1	2	1	1	1	1	1	0	18.37691403	24.81639092	9.989498477	0.001281778	7.69E-06	0.093284327	0.021732145	0.062122811	0.408430344	0.001859898	0.385047747	0.088605491	11.95041397	0.617379605	4.026068033	0.068661131	0.349627801	0.228009935	1.60E-06	7.65E-06	0.001868345	1.021009061	0.031331512	23.25139486	0.041712368	0.095495387	1.61E-06	0.075558797	9.663162903	0.214772022	0.000496236	0.220365798	2.40E-06	0.043572917	1.45E-05	3.14E-06	0.001253927	8.84E-06
1	1035.285	2	2	1	2	1	1	0	0	0	0	18.64896042	26.0031264	5.197643583	2.25E-06	1.61E-05	0.180602387	0.025796979	0.107361754	0.604966549	0.024380108	0.465744374	0.148664999	12.09622688	0.968129375	3.813212637	0.014633833	0.418072634	0.001060073	2.93E-06	1.49E-05	0.002881591	1.332311157	0.033003277	24.73688228	0.062724583	0.004670366	3.24E-06	0.118098872	4.867866453	0.063787862	0.000514513	0.332226329	4.37E-06	0.061371293	2.84E-05	5.97E-06	0.002130988	8.03E-07
1	1427.406	1	2	1	2	1	1	1	1	1	0	20.97499612	26.30790879	5.916405957	0.00059118	9.41E-06	0.120858959	0.017564993	0.080900838	0.450870234	0.019934079	0.829157502	0.504326467	12.58710861	1.453325164	4.62514063	0.039602632	0.327390098	0.008828992	1.89E-06	0.005080845	0.016069901	1.784312448	0.107555771	24.13151623	0.06403581	0.055238072	1.95E-06	0.085378234	5.0217073	0.358068675	0.000501171	0.314144385	0.004615225	0.139354214	0.019693315	3.74E-06	0.010147899	0.005046355
1	869.7526	1	2	1	2	1	1	1	1	1	0	12.26100676	13.13279278	3.788785833	0.001450732	2.02E-05	0.010498916	0.013846646	0.00906473	0.053011707	0.019125628	0.632802801	0.380094524	7.203445077	0.665296244	3.279406515	0.007036863	0.05268007	0.012728488	0.001332146	0.001894853	0.012217518	1.099084373	0.072249181	11.64823128	0.046253482	0.082073617	0.007501549	0.020603492	3.202668999	0.395217055	0.000520252	0.06952179	0.005476215	0.098140224	0.126137547	0.002620121	0.0234599	0.00446593
1	748.6057	1	2	1	2	1	1	1	1	1	0	11.29107427	13.2407911	6.443093503	0.019999217	2.38E-05	0.045183781	0.006186115	0.025117819	0.163004896	0.025331611	0.462014307	0.078105741	7.466840943	0.277786986	1.940944326	0.021205403	0.202591796	0.026831948	0.012072419	0.013421014	1.33E-05	1.638093819	0.019548726	12.38952425	0.136224204	0.060672055	0.070002592	0.063180931	4.492542667	0.253447896	0.000524492	0.088471223	0.023962794	0.136751671	0.971811354	8.41E-06	0.007631579	1.27E-06
0	1990.091	1	2	1	2	1	1	1	1	1	1	11.79092182	14.15196885	8.2498721	0.000207835	0.000226539	0.003627621	0.035139443	0.003927683	0.083523344	0.008344449	0.490049924	0.204579266	6.951490843	0.454300904	2.809936991	0.006885484	0.177358057	0.215350117	0.000996688	0.002491623	4.92E-06	0.850758959	0.19899401	13.05754256	0.034304418	0.063499303	0.001634748	0.023439421	7.804913897	1.452541729	0.000482627	0.061072571	0.001684198	0.035335475	0.022031802	1.91E-06	0.003974094	0.000986697
0	1886.92	1	2	1	2	1	1	0	1	1	0	17.5984357	17.98539661	9.261951323	0.153012009	0.058155691	0.044016784	0.141190117	6.10E-06	0.298373301	0.030771495	1.329105683	0.157596736	11.1851599	0.174475822	3.606460763	0.000113236	0.206488272	0.20814826	0.00959506	0.046178186	0.000577566	1.647102764	0.014141574	16.04110892	0.170710804	0.055880263	0.044419838	0.038120867	6.470474773	1.267583011	0.027214615	0.035382209	0.02420771	0.257029889	0.527194492	0.002334554	0.016930344	0.002092951
1	2370.573	1	2	1	2	1	1	1	1	0	0	7.934812207	9.903267287	4.32759034	0.003895881	0.000269108	0.024826894	0.004977667	0.020369903	0.155290917	0.006772383	0.180762602	0.027062913	5.446746463	0.217099362	1.638172016	0.069823144	0.14617424	0.022876664	0.001371735	0.001790732	0.000315568	0.52131006	0.004896566	8.944022793	0.024988052	0.055333806	0.002062562	0.039378048	3.767866013	0.857901752	0.000470479	0.084473809	0.001467185	0.041479335	0.016188521	1.21E-06	4.75E-06	0.000572461
1	2375.003	1	2	1	2	1	1	1	1	1	0	11.99523801	14.49605757	3.3862092	0.049843749	0.000133741	0.036233364	0.010076351	0.029962504	0.219525075	0.017233673	0.384123517	0.261335688	7.247223373	0.525776959	2.702378771	0.043424904	0.168818238	0.011559107	0.00092135	0.001073907	0.003755303	0.849913849	0.120306643	13.41269428	0.039904616	0.009108372	0.001234983	0.053897066	2.701546723	0.686252119	0.000470339	0.137564063	0.001030587	0.074696458	0.027664354	1.21E-06	0.012809208	0.000344629
1	1235.931	1	2	1	2	1	1	1	1	0	0	20.63384375	28.07046084	6.0531977	6.25E-07	1.22E-05	0.139361821	0.031913404	0.087345295	0.530646998	0.01278531	0.493923486	0.052849932	13.39761018	0.687153097	4.681309083	0.023427656	0.386094157	0.030513099	2.34E-06	0.001438667	9.02E-06	1.552048802	0.001562662	26.63341194	0.056089772	0.015547567	2.50E-06	0.123697205	5.481554547	0.593660883	0.000507642	0.281959576	3.50E-06	0.064142149	0.00082413	4.70E-06	1.45E-05	3.03E-05
1	1544.408	2	2	1	2	1	1	0	1	1	0	28.71306166	36.2656213	6.905340993	0.285274347	0.092952364	0.258344044	0.228841869	0.125902129	1.06963306	0.021808972	1.451387463	0.210529238	17.73620413	1.121552881	5.805451177	0.020595261	0.569353036	0.067159017	1.66E-06	0.058633828	0.000478728	1.803304107	0.025970291	34.017413	0.076401539	0.010726837	1.68E-06	0.155001359	5.862033717	0.334300649	0.000497257	0.434425087	0.008301873	0.069018222	1.51E-05	3.25E-06	0.000323071	1.86E-05
0	3105.494	1	2	1	2	1	1	1	1	1	0	9.060563507	9.5275687	3.596800457	0.000271907	2.46E-05	0.001563142	0.00878352	0.00214002	0.055040135	0.002140328	0.381983959	0.149477683	5.44232692	0.283508925	2.307739356	0.061122317	0.095612534	0.010118588	0.000158432	0.001165095	2.01E-06	0.816372118	0.409229659	8.559128067	0.013462891	0.031380464	0.000205843	0.052261304	3.187948245	1.476707266	0.010748932	0.039555887	0.0002446	0.032739868	0.002277895	5.05E-07	0.002241726	5.02E-05
0	1182.432	2	2	1	2	1	1	0	0	0	0	6.42843408	7.696024923	3.860755637	0.094158695	1.32E-05	0.023983851	0.005233142	0.015437397	0.091451089	0.007237022	0.249661289	0.122289773	4.1077755	0.310988035	1.463348625	0.018661876	0.082011358	0.015738061	0.000929455	0.001840241	0.00361884	0.546518604	0.04007981	6.910174597	0.026321098	0.034300746	0.005002952	0.041691445	3.17562667	0.425717353	0.000509465	0.061059962	0.002608794	0.045543347	0.074082675	5.01E-06	0.012425493	0.000931521
0	1954.593	1	2	1	2	1	1	0	1	0	0	9.380230577	11.45225477	3.84180544	0.017681724	0.003742567	0.015217159	0.019905085	0.009906639	0.083620272	0.021494386	0.457694178	0.410328342	5.642178713	0.528867136	2.111063761	0.016152729	0.076907466	0.062865255	0.001773826	0.003327706	0.007158658	0.926874283	0.171343465	9.81517147	0.033008857	0.279214356	0.003293868	0.022008517	3.250250655	0.63128968	0.000483777	0.059679426	0.005068309	0.082215762	0.06155267	0.002871211	0.026597007	0.00292331
0	1335.989	1	2	1	2	1	1	1	0	1	0	18.14676564	21.9030479	6.67183926	0.013384782	0.008832116	0.009199758	0.017306152	0.002858125	0.196032039	0.00804913	0.812092354	0.177658851	11.19613317	0.490112173	4.67682729	0.068345821	0.220601051	0.058000899	2.09E-06	0.018682159	0.004044571	2.007123018	0.113135389	19.62776092	0.048531916	0.091901681	2.20E-06	0.192996008	5.732950717	0.729404977	0.002017001	0.085334	0.009820812	0.070311217	0.042841483	0.002280722	0.00650695	0.010865944
1	1703.476	2	2	1	2	1	1	0	0	0	1	18.97535463	21.3899	9.974101703	0.093745119	0.074760757	0.060248356	0.181678838	0.005251636	0.351450876	0.019472424	1.431750119	0.378571374	12.75930273	0.562710159	4.276691097	0.029873572	0.145968717	0.020804066	0.00057803	0.048139817	0.000371774	1.371806479	0.242824006	19.51301101	0.037471594	0.094610509	0.00056906	0.034664216	7.266167137	0.937373983	0.003935884	0.075312989	0.008550828	0.115859621	0.099685267	0.006098939	0.020993031	0.005189742
0	2305.314	1	2	1	2	1	1	1	1	0	0	6.047612877	8.05830557	4.364587753	0.010612482	0.000286982	0.005863146	0.025832829	0.004570265	0.046017157	0.006699695	0.154398437	0.047203447	3.92556351	0.085376726	1.372428191	0.024142294	0.083273073	0.08372577	0.000116562	0.000535393	0.00059276	0.410135603	0.030443539	7.397838527	0.018175478	0.206550135	0.000268404	0.014894472	4.047308283	1.137814159	0.000472541	0.024588024	0.000613732	0.02389205	0.00768266	0.000351422	0.003521825	0.000301422
0	2175.895	1	1	1	2	1	2	0	1	1	1	9.50539811	11.53293627	4.875582803	3.29E-06	3.38E-06	0.013411226	0.002409671	0.012699391	0.077125521	0.005224005	0.275518925	0.081845966	5.967862553	0.234811321	1.821786825	0.077944314	0.16137349	0.09614461	8.20E-07	0.004807697	0.004476788	1.214137086	0.094512405	11.21781485	0.019160768	0.020017227	7.44E-07	0.051158802	4.430824267	0.770774722	0.000476656	0.050276995	0.009188245	0.095650213	0.051165611	0.00661419	0.049764198	0.007585997
1	1934.705	1	1	1	2	1	2	1	1	0	1	23.69474134	26.62314544	11.84330169	0.004923616	0.004135284	0.009759041	0.046723374	0.00727032	0.157885729	0.006047451	1.130583097	0.383840539	13.64012446	0.787374727	6.511570973	0.03595582	0.279589453	0.391331961	0.002832127	0.005344142	0.000617592	1.760925593	0.076170891	24.51915216	0.093797309	0.046588209	0.009504502	0.044987291	10.18721203	0.991860158	0.007750748	0.115192238	0.005925117	0.077131881	0.190135315	0.009256121	0.032404965	0.007615112
1	1506.955	1	1	1	2	1	2	1	1	1	0	15.09551795	19.7794276	7.482480663	0.064285198	0.043249748	0.063423903	0.115149493	0.023341753	0.259894736	0.015056015	0.892304488	0.311460571	8.526641067	0.606831086	3.175850152	0.046416999	0.200770425	0.183056234	0.006389441	0.027622131	0.006906744	1.313220883	0.099837992	16.02148382	0.042666212	2.661425073	0.010423303	0.038769732	6.337227607	0.915057314	0.000498507	0.104600925	0.00815925	0.143468812	0.181447049	3.40E-06	0.005598239	7.88E-05
0	1092.954	2	1	1	2	1	2	0	1	1	0	13.45011834	19.5063513	8.663967123	0.007740951	0.024638309	0.024773432	0.05133169	0.007312854	0.174306679	0.003054188	0.783651475	0.340661946	10.17288428	0.644893221	3.480672663	0.035225476	0.078645645	0.014568665	2.75E-06	0.016690194	1.01E-05	0.983274369	0.062808517	17.02048719	0.015992018	1.16322698	3.00E-06	0.061000728	5.120262963	0.307987169	0.012300692	0.079799311	0.001956087	0.029154988	2.65E-05	5.58E-06	0.00875033	7.32E-07
0	1945.74	2	1	1	2	1	2	0	0	1	0	15.51012131	22.94585829	40.10924977	9.25E-05	0.004108495	0.010174349	0.032995793	0.004023731	0.226030214	0.012451973	0.736553332	0.338641342	10.03424095	0.430051505	3.409309393	0.038796761	0.403216527	0.375068674	0.000995223	0.007424853	0.009049971	1.284018133	0.242127093	21.29415329	0.04365839	0.059579364	0.004001378	0.006754307	34.29006713	2.587496297	0.000484064	0.035097371	0.005213557	0.118662606	0.066181912	0.000906784	0.004065666	0.0006559
1	971.6041	1	1	1	2	1	2	1	1	1	0	5.06999127	5.118456773	3.052827621	1.66E-06	1.76E-05	0.002365794	0.020542938	0.002067478	0.040072311	0.00757926	0.214483457	0.128330346	3.167665008	0.183930871	1.209213448	0.012176549	0.034160753	0.010113955	3.15E-06	0.005646598	1.11E-05	0.35095946	0.021100754	4.542103887	0.008524151	0.330556339	3.51E-06	0.055586372	2.639689428	0.326924769	0.001033426	0.017841504	0.000935763	0.01118629	0.003792622	6.45E-06	0.002464562	0.000997937
1	1030.947	1	1	1	2	1	2	1	0	1	0	11.47292735	11.65666394	4.571204953	3.20E-06	1.62E-05	1.64E-05	1.70E-05	1.45E-05	0.198850078	0.003118437	0.55364767	0.053766281	7.190758273	0.100329234	3.158825971	0.006561538	0.090470491	0.107833613	0.00030632	0.001521401	0.005868334	1.381965364	0.025894576	10.29121025	0.04853786	0.030812711	0.000338446	0.027824445	1.925639909	0.341427586	0.000514663	0.04356908	0.024990605	0.192971437	0.675335219	0.053158428	0.211302322	0.180996531
1	1064.807	1	1	1	2	1	2	1	1	1	1	17.79128284	17.14518699	4.213723217	0.113604382	0.080529556	0.054801349	0.143223913	0.001254079	0.317130645	0.010966202	1.334861947	0.184095953	10.40892642	0.263606243	4.93405454	0.040997424	0.087556956	0.028072317	0.008553537	0.058903063	0.000941485	1.482164277	0.032443191	15.20976478	0.037200388	0.309494247	0.01632128	0.097555427	2.822857877	0.403719559	0.001026993	0.040732648	0.013062437	0.070592975	0.138405056	0.013801221	0.012283432	0.007552206
1	1964.967	1	1	1	2	1	2	1	0	1	1	22.82462136	24.73665707	6.83901289	0.004406618	0.003732975	0.00472808	0.038398874	0.00201449	0.164871732	0.00905682	0.911984228	0.125389645	14.10308886	0.278557526	6.94666688	0.044915491	0.104692836	0.016541944	5.40E-05	0.00317539	0.000236085	1.667642272	0.050743707	22.86618274	0.032161433	0.155210429	5.08E-05	0.058232193	5.662927787	0.859800996	0.003867524	0.057295148	0.001260484	0.060825577	0.020477363	0.004870887	0.006812582	0.001639309
0	769.7486	1	1	1	2	1	2	1	1	1	0	7.995256113	8.250959323	7.60349162	0.000468884	0.000602236	2.26E-05	0.116219494	1.89E-05	0.032196792	0.014285606	0.450917983	0.062060662	5.19333178	0.100191182	1.572633259	0.025740857	0.084732296	0.050431843	0.013738634	0.014239071	0.00121931	1.136237619	0.014801639	6.63227561	0.11998428	0.146923804	0.072060194	0.000343668	5.384504377	0.642855409	0.000523749	0.023041516	0.030989863	0.117093843	0.996608587	0.029085416	0.008420474	0.010549076
1	1394.927	1	2	1	2	1	2	1	1	1	0	21.99397645	24.27080544	8.17629795	1.72E-06	9.84E-06	0.009394591	0.094458233	0.010304225	0.201668736	0.005820059	1.066887439	0.420253153	12.53614873	0.880193198	6.280478593	0.06016504	0.202434032	0.034522498	1.96E-06	0.004763696	7.94E-06	1.912000061	0.203732668	21.88053441	0.033105596	0.1042998	2.04E-06	0.10620002	7.39668927	1.335422309	0.000502263	0.122508152	0.000127244	0.046998138	0.002587392	3.89E-06	0.008914187	4.53E-07
0	1514.85	1	2	1	2	1	2	1	1	0	0	17.41308708	19.71008731	6.867744427	0.026991055	0.020741003	0.019739544	0.043569537	0.004768509	0.242666839	0.006572407	1.056818101	0.306538455	10.10906358	0.584094567	4.60764274	0.010579374	0.210156871	0.086353712	1.72E-06	0.013061553	0.003027844	1.630275396	0.105481118	17.08489077	0.125534171	0.766766758	1.74E-06	0.08859523	4.906477297	0.976584767	0.000498243	0.139829591	0.00818843	0.074699008	0.350849672	0.05347179	0.137765599	0.049046227
0	1638.536	1	2	1	2	1	2	1	1	1	0	13.12470787	8.326038657	4.50834395	1.04E-06	7.05E-06	0.029284803	9.37E-06	0.029446812	0.04958071	3.28E-06	1.473022262	1.360818498	3.999997773	2.454088172	3.43126684	0.044442721	0.076383031	0.150137253	1.49E-06	7.07E-06	6.53E-06	0.752697217	1.303021219	6.88501744	0.00816523	0.010596118	1.49E-06	0.00522538	4.093864423	0.422741259	0.039530475	0.227555815	2.24E-06	0.032343365	1.34E-05	2.91E-06	0.030607828	3.07E-07
0	1416.918	2	2	1	2	1	2	0	0	1	0	12.8684021	15.58755697	9.267281077	7.99E-06	0.002639599	0.017079345	0.02049163	0.013108359	0.106350256	3.77E-06	0.850157608	0.565103416	8.786743193	1.028028461	3.169150485	0.020771173	0.106663573	0.037882457	1.91E-06	0.00171578	7.80E-06	0.946212893	0.073707932	14.25633374	0.008255323	0.041197163	1.98E-06	0.084257258	6.310344547	0.234029514	0.028085301	0.104233322	2.87E-06	0.039630152	1.77E-05	3.79E-06	0.014474823	4.37E-07
1	1486.004	1	1	1	2	2	1	1	0	1	0	20.35992956	23.96825587	5.828266773	0.0094702	0.007192191	0.006816294	0.014939672	0.00163666	0.218056782	0.012617553	0.856529141	0.120536889	12.73464269	0.318140305	5.834583103	0.056370427	0.156500543	0.012554328	0.001370333	0.008204129	0.000531218	2.148672228	0.055167524	21.55581713	0.057630893	0.224268586	0.006813466	0.105555735	4.55322571	1.053849535	0.003993656	0.071817811	0.006959113	0.084371965	0.125218281	0.00565075	0.017660979	0.005538477
0	1114.949	2	1	1	2	2	1	0	0	0	0	20.28755565	23.98304677	6.626795633	1.38E-05	1.44E-05	0.079627795	0.010225396	0.050924752	0.256585573	0.018486066	0.710252777	0.448624983	12.04655702	1.054067229	4.271297077	0.03829936	0.306616896	0.03057691	2.68E-06	1.35E-05	0.012614435	2.324418381	0.153374466	23.2734602	0.041148463	0.032090003	2.92E-06	0.127970528	6.47816319	0.602664197	0.000511774	0.190103377	4.00E-06	0.138556015	2.57E-05	5.43E-06	0.009195984	7.07E-07
0	1470.797	1	1	1	2	2	1	1	1	1	1	17.5234318	24.64930227	8.06127494	2.88E-06	0.001954224	0.107417355	0.02978046	0.067652823	0.496003205	0.005511267	0.448869304	0.057007984	11.24661939	0.572803735	3.40794936	0.054197644	0.421860711	0.257955328	0.000140552	0.003742157	0.001714052	1.331360154	0.001881594	23.83300634	0.046294153	0.033062082	0.000144006	0.097375738	7.531603427	0.631484353	0.000499716	0.228591147	0.002088126	0.06104983	0.01709991	3.55E-06	1.15E-05	0.001816226
0	1656.542	1	1	1	2	2	1	0	0	0	0	14.98141623	17.84306227	5.07292286	0.000869669	0.003350801	0.013350685	0.034763044	0.009948321	0.191047302	0.06107619	0.773025703	1.344403368	8.442160217	0.689302297	3.017308449	0.0601161	0.091657941	0.01621163	0.002303329	0.011317622	0.001331864	1.446366554	0.045662914	15.88070291	0.050322938	0.149388458	0.010976184	0.04638227	4.0085344	0.196856993	0.000493535	0.029736024	0.007042795	0.11817337	0.172209203	2.85E-06	9.57E-06	0.000671064
0	1666.225	1	1	1	2	2	1	1	0	0	0	11.80942045	13.17680745	4.7213885	0.031488156	0.022477926	0.029743056	0.064396239	0.010918621	0.14643892	0.012598024	0.61077594	0.132682991	7.108948643	0.24197082	2.505345154	0.033473517	0.086181555	0.018477152	0.001082781	0.018092696	0.002326868	1.171134704	0.058813265	11.54449943	0.035144354	0.211130109	0.005364063	0.045105735	3.981398283	0.323881329	0.000493215	0.046750774	0.004917207	0.054607533	0.079522326	9.14E-05	0.00154008	0.000715869
0	1351.55	2	1	1	2	2	1	0	0	0	0	1.669181236	2.509807039	3.35634866	0.009567594	1.04E-05	0.003166715	0.007704319	0.00026243	0.008434241	0.008377829	0.029866817	0.014781497	1.157065242	0.020864889	0.282189741	0.007558054	0.034405998	0.027654462	2.06E-06	1.01E-05	0.000372588	0.05490415	0.010601764	2.446565044	0.008018563	0.013178832	2.15E-06	0.018115507	3.103313279	0.407121214	0.000503725	0.001842569	3.08E-06	0.002155138	1.92E-05	4.10E-06	0.001315429	4.85E-07
1	1424.097	1	1	1	2	2	1	0	1	1	1	21.34931149	23.77718703	5.664629257	0.041655953	0.031313602	0.025785211	0.063497126	0.003485281	0.329321397	0.016307991	1.180993683	0.237399804	12.65257883	0.500870372	6.106626707	0.003062121	0.187813445	0.014449292	4.94E-05	0.030223123	0.006381475	2.031096656	0.16214236	21.73709633	0.058224284	0.033671236	5.10E-05	0.104090224	4.52879683	0.683279507	0.000501282	0.102719584	0.012968468	0.05262734	0.046098817	0.006008968	0.016859511	0.006835955
0	1724.61	2	1	1	2	2	1	0	0	1	0	7.484150017	8.294890427	3.299124096	0.001236973	0.00019722	0.005847207	0.009238729	0.004745034	0.047590972	0.02747888	0.307596304	0.601718049	4.187389807	0.48511414	1.819069894	0.024885062	0.030420811	0.002096562	0.000211703	0.000613375	0.004541369	0.520414557	0.133427053	7.545018263	0.01786091	0.085730471	6.92E-05	0.006484006	2.651313266	0.262747355	0.000491289	0.034097633	0.000462203	0.055324152	0.011683261	7.56E-05	0.003394199	0.000250682
0	1351.633	2	1	1	2	2	1	0	0	1	0	9.42106631	17.45731009	8.18676524	0.112429631	0.000271494	0.009607206	0.027383075	0.006084926	0.059376016	0.007833743	0.204541986	0.192841032	6.417366383	0.171649617	2.015227818	0.045955694	0.110269461	0.125484252	0.00102976	0.000362199	0.000792464	0.560095715	0.01333428	16.39619102	0.012065057	0.269074529	0.001874423	0.064232459	7.651985943	0.244730218	0.000503722	0.024364056	0.000731576	0.033001223	0.011360525	0.000235865	0.01464441	0.000263657
0	1514.109	1	1	1	2	2	1	0	1	0	0	7.28305185	7.735930763	2.477495498	0.007964577	0.004644295	0.020616184	0.041698229	0.010041685	0.246257398	0.006091958	0.517409666	0.05587212	4.483939847	0.139327005	1.569412253	0.028385166	0.070032079	0.025948365	0.001874791	0.008799787	0.003356654	0.587189115	0.019393261	7.210529197	0.021072845	0.010281819	0.003109644	0.038127561	1.98629908	0.511938922	0.000498268	0.042309197	0.006147297	0.04792121	0.057004467	0.004857196	0.032309599	0.005892491
0	1112.545	2	1	1	2	2	1	0	0	0	0	6.717856883	7.939465257	4.397456623	0.055112851	0.017989651	0.012166989	0.055443423	0.000136891	0.060790471	0.002644575	0.274631518	0.030989805	4.328428687	0.037562348	1.488122659	0.017639117	0.078605695	0.13874055	0.001279317	0.012373698	9.96E-06	0.462096081	0.004278184	7.01630995	0.012587638	0.340153074	0.001789904	0.029996391	3.88309382	0.375970325	0.000511856	0.008868053	0.004099011	0.051893969	0.145458753	5.45E-06	0.002668736	0.000834356
0	1643.051	1	1	1	2	2	1	1	1	0	0	24.80643959	28.60311078	6.528170553	0.011043227	0.002900322	0.011826576	0.008212127	0.00977079	0.32027657	0.005489042	1.260729764	0.472355397	14.44598178	1.062219771	7.35185307	0.023109421	0.185760715	0.039247631	1.49E-06	0.002199557	6.50E-06	2.254841285	0.204870203	26.22081751	0.055091931	0.001048927	1.48E-06	0.101514978	4.779932447	0.837068943	0.000493981	0.171757203	0.000439759	0.061078832	0.000346469	2.89E-06	0.009780134	0.000171407
0	1483.555	2	1	1	2	2	1	0	1	0	1	6.318688477	12.39147507	5.7252856	0.093218389	0.000226629	0.000939351	0.020914263	0.000381621	0.025972066	0.000549596	0.199203547	0.054283914	4.26012281	0.046579818	1.411701424	0.030493548	0.04769356	0.096836665	0.003464085	0.001067492	0.000266131	0.380322237	0.003105847	11.6848762	0.018948711	0.234520124	0.002703309	0.003363929	4.843467063	0.208164778	0.000499289	0.018196295	0.005251783	0.075556607	0.196772639	0.001259398	0.019156119	0.00176745
0	2677.157	2	1	1	2	2	1	0	1	1	1	8.857462303	9.61790995	4.132621403	0.014318481	0.007130143	0.009220102	0.036744061	0.002954202	0.086160494	0.020718744	0.55151778	0.357311114	5.166934583	0.316934373	2.041491317	0.029256544	0.043184529	0.011030615	0.001308718	0.006149265	0.004008125	0.755502536	0.00833097	8.300347823	0.036255011	0.268076938	0.003711785	0.030642176	3.2967585	1.414835875	0.000460913	0.02472805	0.003701065	0.083833458	0.06829265	0.001233123	0.014225599	0.000793515
0	869.1234	2	1	1	2	2	1	0	0	0	0	14.81934166	16.63065383	5.130900247	0.050473718	0.03347399	0.029004627	0.081055959	0.006116715	0.24167562	0.009301431	0.884986692	0.307700564	8.401805647	0.590216887	4.14598908	0.012240117	0.135099459	0.022056438	3.53E-06	0.022090765	1.21E-05	1.376798836	0.140111737	15.06443986	0.028373455	0.039453799	4.01E-06	0.104411328	4.427473957	0.58805637	0.000520273	0.088132052	0.002734758	0.031607707	3.50E-05	7.28E-06	0.00597698	1.05E-06
0	1902.261	1	1	1	2	2	1	1	1	1	0	13.18756637	13.85113882	5.183771143	0.039229922	0.032710104	0.036482878	0.09248833	0.009629117	0.20207009	0.021527923	0.877344892	0.349370488	7.723759743	0.401009006	3.114254569	0.039379974	0.11531924	0.119853496	0.000891124	0.022814932	0.004890945	0.993707313	0.123558892	12.60639951	0.038158947	0.029793697	0.002251567	0.021158961	4.558957807	0.764870446	0.000485476	0.055366465	0.004561779	0.070270051	0.038995424	0.000905913	0.003068387	0.000748697
1	860.6296	1	1	1	2	2	1	1	0	1	0	18.88130903	27.33737386	5.222856297	1.24E-06	2.05E-05	0.220610823	0.030613813	0.125562756	0.683407835	0.016205641	0.40419869	0.06276559	12.3757196	0.9309977	3.855469713	0.027241653	0.459342924	0.000225211	3.56E-06	1.86E-05	1.22E-05	1.328669566	1.63E-05	25.96238408	0.058300489	0.001650923	4.05E-06	0.136459466	4.716110797	0.508199439	0.00052057	0.36336197	5.31E-06	0.053108558	3.53E-05	7.36E-06	2.09E-05	2.76E-05
0	1115.338	1	1	1	2	2	1	0	0	0	0	17.30877153	15.12938875	3.86604843	0.034061808	0.028739406	0.041447059	0.070921135	0.016680574	0.369064933	0.017648092	1.547935886	0.769086112	8.566279703	1.392213057	4.52832382	0.019621695	0.103946449	0.011042455	0.001672566	0.021072564	0.001827992	1.28149019	0.168284579	13.49985955	0.040601099	0.055431086	0.008196387	0.056391498	3.37964358	0.308152688	0.004094086	0.153285585	0.003573453	0.049516546	0.027643683	5.43E-06	0.016424782	7.07E-07
0	1104.655	1	1	1	2	2	1	0	1	0	0	7.669940277	7.972324937	3.57544241	0.034464281	0.012504097	0.017034991	0.059264263	0.009647913	0.070804346	0.015541277	0.429316933	0.158737188	4.676230663	0.353367412	1.713932834	0.048919015	0.06185767	0.021553759	0.002327389	0.01907263	0.003634028	0.671910111	0.07052704	7.042466563	0.030795494	0.053434859	0.00332785	0.032675524	3.158762323	0.512041539	0.000512127	0.044129807	0.006102759	0.093533874	0.087077303	0.000206201	0.003998881	0.004845081
0	2837.607	2	1	1	2	2	1	0	0	0	0	8.442604933	10.84735683	18.69577255	0.010200386	0.000551091	0.009874489	0.016803426	0.00854984	0.11537666	0.005345062	0.275419998	0.105275438	5.342827583	0.183694846	2.035391064	0.032723521	0.165029298	0.006606726	0.000608039	0.001705276	0.002016402	0.775738563	0.134232541	9.62457007	0.022562166	0.228982021	0.001509227	0.022150084	15.42026149	1.057077116	0.000455984	0.045383338	0.001175202	0.04329406	0.028733867	0.000250209	0.005790561	0.000222925
0	2442.183	2	1	1	2	2	1	0	0	0	0	9.46721871	10.08399108	3.226839723	0.006832718	0.000930958	0.012026651	0.013767092	0.009654652	0.099409671	0.00837658	0.366938479	0.147345481	5.90363728	0.326317656	2.150844231	0.048977241	0.092468382	0.041629363	0.00060148	0.001684676	0.004881199	0.728683186	0.258751996	9.42761927	0.026008643	0.024777697	0.000912915	0.031786951	2.824635386	0.630435295	0.000468227	0.058768917	0.001105447	0.058300208	0.01172862	1.11E-06	0.003941966	0.000501906
0	2465.429	1	1	1	2	2	1	1	1	1	1	15.81669219	17.61114062	7.615352667	0.030419427	2.95E-05	0.032945104	0.031557606	0.027077581	0.22099694	0.012448178	0.44384354	0.274544032	9.441169973	0.542770392	3.44684988	0.075111057	0.170913716	0.024716896	0.000405231	0.000434093	0.004583414	0.972446267	0.049768281	16.1549544	0.038424217	0.042773046	0.001200393	0.048230174	6.816814843	0.791754728	0.000467498	0.133820071	0.001266121	0.072303569	0.02115245	1.35E-05	0.009518515	0.000300584
1	1393.04	1	1	1	2	2	1	1	1	1	0	20.91270082	18.76498276	5.37092482	0.12014963	0.11435852	0.088094838	0.229109279	0.007193462	0.374712454	0.024984891	1.831118272	0.488437689	11.64928733	0.659695933	5.292556773	0.018410258	0.096885821	0.032847653	0.001878015	0.074433467	0.000961907	1.468611434	0.262442323	16.65091189	0.046519901	0.281985464	0.009537778	0.007393324	4.156805573	0.765251772	0.000502326	0.064839204	0.017171466	0.130721765	0.172089932	0.00784682	0.040171735	0.009875652
0	2970.457	2	1	1	2	2	1	0	0	1	0	10.8403723	14.85761151	18.22205432	0.072936476	0.001062157	0.010051527	0.022672199	0.008286627	0.170680556	0.010492134	0.539837025	0.213609481	6.583927087	0.274639307	2.666812957	0.063534354	0.152199819	0.00935583	0.000872896	0.002761856	0.003975799	0.930800944	0.199519061	12.66213865	0.034774568	0.667132441	0.00248791	0.014981315	15.01939817	1.076160841	0.000451943	0.051016871	0.001347214	0.05187289	0.036983527	0.000266902	0.00234595	0.000149155
0	2060.59	1	1	1	2	2	1	0	0	1	0	25.38026096	25.63228215	5.57283162	0.30264272	0.048172228	0.039308958	0.13861824	5.12E-06	0.437169282	0.015419576	1.645903642	0.133262321	15.33261813	0.126735762	7.139828027	0.024907436	0.169194406	0.059689012	9.32E-07	0.037953193	0.006480177	2.087170623	0.02166304	23.48215823	0.029846165	0.018467704	8.63E-07	0.056536639	4.380144787	0.980156897	0.000480353	0.030378597	0.009540345	0.050882991	0.033570029	0.005060025	0.036463617	0.004233526
0	1437.848	2	1	1	2	2	1	0	0	1	0	14.22009724	15.66288674	7.107251307	1.24E-05	0.001557641	0.014757336	0.010188051	0.012029652	0.175432494	0.005627172	0.958887624	0.55943438	7.11017778	1.053277263	3.872019287	0.018020779	0.183397616	0.348294484	9.72E-05	0.007581178	0.00070553	0.984058785	0.116095981	14.49912914	0.033361476	0.000751393	0.000100168	0.061928986	6.435748413	0.399500989	0.00050082	0.118939134	2.80E-06	0.032357258	0.005269823	3.69E-06	0.011964568	4.23E-07
1	2243.962	1	1	1	2	2	1	1	0	1	0	6.65579186	9.15635554	6.036461197	0.003788756	3.08E-06	0.00728566	0.002713593	0.006113862	0.042319545	0.00663543	0.16679439	0.095557559	4.127239003	0.215355793	1.369953376	0.05640927	0.15495681	0.277375466	7.60E-07	0.000658074	0.003490579	0.340899012	0.089374648	8.75695086	0.026915735	0.020262886	6.82E-07	0.006767759	5.74076107	0.397474058	0.000474487	0.035004042	0.002264204	0.036225044	0.012451639	0.002032701	0.016959437	0.001844541
0	1764.574	2	1	1	2	2	1	0	1	1	0	8.616160917	10.83400816	4.300844077	0.011141171	0.000308491	0.031942566	0.012755269	0.022660248	0.162244454	0.010623095	0.302279452	0.121610863	5.525779757	0.322766185	1.805644025	0.01537039	0.149222866	0.069510672	0.003458689	0.004529971	0.001069809	0.770316638	0.057160214	9.993456873	0.06105677	0.017558478	0.011801517	0.030147948	3.385791523	0.456699386	0.000489976	0.092887181	0.005299141	0.078993098	0.174141291	0.004502664	0.001397155	0.003161508
0	1135.249	1	1	1	2	2	1	1	1	1	0	25.26341521	26.7005448	5.802043367	0.035301678	0.023252036	0.023523678	0.045331217	0.007005999	0.307750499	0.012894925	1.365797759	0.346401299	14.77016477	0.763434048	7.40398403	0.020332371	0.143370664	0.005409925	0.003919041	0.018065701	0.000586633	2.246867308	0.018360079	24.21453257	0.10161891	0.054188287	0.021266353	0.073960163	3.88737008	0.758844659	0.000511078	0.134595811	0.011029349	0.087147538	0.375496278	0.012016807	0.03438635	0.012819014
1	1291.24	1	1	1	2	2	1	1	1	1	0	21.68641423	23.9978969	7.37617807	2.39E-06	1.13E-05	0.01279887	1.32E-05	0.011962945	0.243206964	0.008286017	1.170037981	0.535387073	12.01897703	1.138685826	6.1116743	0.044364881	0.194279415	0.158494471	0.002469223	0.002568365	8.63E-06	1.962410956	0.184689132	21.66304122	0.075576128	0.06498341	0.013045221	0.091703429	6.005496943	0.380232309	0.004046115	0.159840348	0.004924571	0.078606567	0.185312753	4.40E-06	0.011844104	5.34E-07
0	2042.942	2	1	1	2	2	1	0	0	0	1	7.138939507	7.069751433	2.446556556	0.018103154	0.006709941	0.006146609	0.021752968	0.00104178	0.047355375	0.008942367	0.388820975	0.090059137	4.253064647	0.131071875	1.5993658	0.013084442	0.048782522	0.00427788	0.002843361	0.007211886	0.00171118	0.923241262	0.071224398	6.680598523	0.064825813	0.021029608	0.013204384	0.004640437	1.606780826	0.398826668	0.000480921	0.020119249	0.006390726	0.074758982	0.193644638	8.97E-05	0.001055824	1.62E-07
0	2127.123	1	1	1	2	2	1	0	0	0	0	9.605834783	11.33195155	3.72936531	0.003187245	0.002490619	0.015983701	0.02379616	0.012386332	0.15491689	0.013701389	0.407119388	0.207922472	6.265556113	0.210521433	2.115725024	0.015159204	0.071005118	0.002311109	0.001749819	0.006325801	0.001084868	0.966785872	0.022526145	9.92746618	0.045711166	0.199687816	0.00687378	0.027850031	2.777817157	0.31949232	0.000478216	0.049454418	0.005654222	0.068325674	0.117316285	0.001752658	0.012808667	0.001745428
0	1362.309	1	1	1	2	2	1	0	1	1	0	11.52111288	13.11382258	7.41259025	0.004968113	0.03911929	0.035485162	0.084631637	0.007268343	0.150218464	0.016776975	0.852777827	0.384817837	6.37554205	0.611074145	2.71554004	0.032607104	0.163603051	0.387126808	0.001497503	0.026162449	0.010801098	0.750337501	0.115078428	11.76653415	0.04819633	0.022681401	0.005749036	0.005243833	6.700966357	0.392167831	0.000503362	0.057215661	0.005901178	0.079919772	0.072741365	4.04E-06	0.007212058	0.000699644
0	3542.366	2	1	1	2	2	1	0	1	1	0	7.1474665	9.590405467	12.26699596	0.001162583	0.000465131	0.004991679	0.013887513	0.004422634	0.106626969	0.005129293	0.29721634	0.094199293	4.480440653	0.154130138	1.698304492	0.041225495	0.102591433	0.013404366	0.000152243	0.001051855	0.002512195	0.503911816	0.085193625	8.282312437	0.016911582	0.389265699	0.000417366	0.011742328	10.17609806	9.681664876	0.000434952	0.032073659	0.00025787	0.026676678	0.005295621	0.000138614	0.001337541	6.04E-05
0	1436.572	1	1	1	2	2	1	1	0	1	0	19.93634151	24.4632075	6.884461733	3.36E-06	9.30E-06	0.064294556	0.014524302	0.043797579	0.26317446	0.008333341	0.521019462	0.148313206	12.43595044	0.54072557	4.094808287	0.017285313	0.324616856	0.029412532	1.87E-06	0.004194486	0.004557378	2.403072839	0.03510244	24.06797384	0.0335217	0.030587569	1.93E-06	0.138271627	6.51355508	0.397812048	0.000500863	0.154604373	0.006950066	0.124273328	0.042964303	0.005328146	0.035572509	0.008200624
0	970.9927	1	1	1	2	2	1	0	1	1	0	14.38686022	16.78689251	5.70127899	0.000752042	0.000457195	1.77E-05	0.023853492	1.54E-05	0.108688246	0.016478888	0.543380016	0.021229186	9.180433357	0.096446299	4.176452287	0.029218769	0.111125097	0.086728326	0.001719579	0.005735772	1.12E-05	1.168420107	0.006048156	15.65630378	0.03187001	0.034807549	0.003222129	0.127571368	5.125674857	0.191548875	0.000516734	0.02674213	0.004274857	0.052791312	0.049756801	6.45E-06	1.88E-05	0.002219796
1	988.4598	1	1	1	2	2	1	1	1	0	0	18.41690548	19.41976959	7.20633441	2.27E-05	0.002678341	0.072061501	0.007716737	0.047440758	0.212777501	0.030747348	1.305727252	0.75533974	10.59494975	1.567078706	4.25095304	0.041643054	0.181790201	0.029745116	0.023006635	0.017423832	0.020943728	2.246870976	0.109648885	16.07526158	0.205534215	0.057933859	0.094914511	0.037943257	3.620659697	0.073319262	0.00051613	0.222042398	0.032105575	0.291711539	1.160440188	6.32E-06	0.015619155	8.65E-07
0	3774.322	1	1	1	2	2	1	1	1	1	1	11.02933918	13.17491365	5.292946107	0.000765597	9.84E-06	0.01287253	0.011889486	0.01379158	0.152264718	0.005462294	0.253434564	0.098903295	7.190637023	0.268742078	2.333805861	0.075614585	0.138069104	0.0313516	0.00013586	0.000103231	0.001543219	0.600471875	0.150521368	12.21071493	0.029029457	0.104447656	0.000278415	0.032448139	4.753088983	1.460807678	0.000428244	0.089122873	0.000637553	0.055228721	0.004279831	5.68E-06	0.001064978	1.94E-05
0	2205.113	1	1	1	2	2	1	0	0	1	1	9.00244007	9.00842648	2.229867301	0.049528864	0.016938779	0.017155485	0.060058579	0.004557511	0.162114853	0.015293739	0.610168705	0.175010522	5.46993476	0.115286599	2.188011764	0.033741142	0.037421591	0.003245471	0.001268616	0.015752516	0.000584081	0.761203156	0.03549113	7.964443833	0.042783374	0.070273852	0.005431594	0.015739828	1.55016294	0.531237306	0.000475724	0.021856472	0.004375155	0.048886519	0.084684349	4.93E-05	1.12E-05	0.000249165
0	2264.856	2	1	1	2	2	1	0	1	1	0	8.961191623	10.43571879	8.25815631	0.011844634	0.00251477	0.005530591	0.009504613	0.003014165	0.041300181	0.012034032	0.291329556	0.227914518	5.563393583	0.195974854	1.871254044	0.03789257	0.127316842	0.089600883	0.001524394	0.002097898	0.00168961	0.879285526	0.065215707	9.967145993	0.025009964	0.049084876	0.004336853	0.024391736	7.25017438	1.452078316	0.000473823	0.019740414	0.002831772	0.072600107	0.051589792	0.00124718	0.006325189	0.000941081
0	1812.832	2	1	1	2	2	1	0	0	0	1	5.58155989	6.383532077	3.48153051	0.017120865	5.55E-06	0.004413779	0.002829756	0.004704926	0.020244344	0.008705472	0.293323025	0.248908819	3.142899124	0.410968997	1.441134148	0.03244772	0.029140308	0.050382491	0.00010359	0.000156499	0.007233755	0.354988962	0.238814574	4.99546661	0.015645779	0.584106787	0.000100088	0.001891801	3.141716805	0.321119689	0.000488394	0.036735752	0.000122509	0.053200559	0.006163565	2.36E-06	0.00731531	7.56E-05
1	920.42	1	1	1	2	2	1	0	0	0	0	8.691480733	9.64380361	4.176544763	0.002415741	0.001959897	0.004228989	0.005595609	0.004695648	0.038697263	0.020992459	0.372588747	0.18049025	5.210320447	0.307576346	1.937221382	0.009635071	0.109968628	0.151230279	0.006758236	0.00285565	0.004739869	0.826798876	0.070681137	9.583339707	0.038378334	0.010880301	0.013171081	0.006633499	4.12071852	0.21196048	0.000518488	0.030701807	0.003401754	0.067690688	0.073611362	6.85E-06	0.003578333	9.64E-07
1	1297.235	1	1	1	2	2	1	1	1	1	0	13.51118759	16.54476948	8.293717253	0.001918775	0.00116995	0.022913993	0.006718373	0.015682709	0.103874992	0.019539579	0.515136262	0.223201149	8.31781666	0.470294801	2.986888058	0.019531873	0.244374613	0.321924861	0.006711269	0.001123191	0.005837878	1.107937622	0.098471058	15.7909303	0.058861307	0.046070674	0.01674948	0.040370842	7.690453187	0.317898575	0.000505561	0.076686794	0.004896684	0.107902686	0.117468533	4.37E-06	0.00411867	4.13E-05
0	1371.909	2	1	1	2	2	1	0	0	0	0	11.35021724	13.46457134	6.325070687	0.010494797	0.00360429	0.021612851	0.027397096	0.013155039	0.115052681	0.01081399	0.439837021	0.211951746	7.069730217	0.334000229	2.790088288	0.00211621	0.108738851	0.100807005	0.003131277	0.003593902	0.003454427	0.877366391	0.07523776	12.52211497	0.03852827	0.031505241	0.007936277	0.026548402	5.267511717	0.225888593	0.000503038	0.062882579	0.003178554	0.061275449	0.086896879	0.000353066	0.002359721	0.000554259
0	899.0576	1	1	1	2	2	1	0	0	0	0	9.65581886	12.50305132	4.11689376	0.002499593	0.002018069	0.030550245	0.006116405	0.017667474	0.117394331	0.009575289	0.371198952	0.061578714	6.41585824	0.387539465	1.745547103	0.028299868	0.10871242	0.012076747	0.007187668	0.019272397	0.000535761	1.254518025	0.013408721	11.65221741	0.037607236	0.039499498	0.013839569	0.036649691	3.327481422	0.21511132	0.000519231	0.076350748	0.011419799	0.088147923	0.107955525	7.03E-06	0.000406025	0.011200586
0	2107.111	1	1	1	2	2	1	1	1	1	0	9.570877033	10.8617501	8.529113503	0.010778181	0.003189599	0.006896662	0.012085184	0.003536722	0.052657591	0.013235143	0.332212479	0.260974387	5.9201337	0.223695204	2.010929237	0.005632976	0.121857968	0.058540289	0.001737596	0.002486052	0.00193113	0.975321156	0.064935898	10.34882328	0.02463431	0.055447479	0.005089831	0.027792288	7.41694918	1.110673926	0.000478858	0.022737048	0.00330345	0.083765289	0.073104223	0.000896127	0.006411676	0.000816015
0	1632.17	1	1	1	2	2	1	0	1	1	0	6.162482537	7.85382446	5.855995597	5.45E-06	0.006494322	0.010755381	0.043831758	0.001979748	0.11893684	0.009970802	0.326449894	0.04954894	3.859831423	0.022310145	1.091314633	0.028270508	0.143714876	0.288625211	1.50E-06	0.005893109	0.000301817	0.208448245	0.002769154	7.566524487	0.020483414	0.057479	1.50E-06	0.011922482	5.906418687	0.356468496	0.001977367	0.001595716	0.000528244	0.010927337	0.001053597	2.93E-06	9.81E-06	0.000523201
0	1577.788	2	1	1	2	2	1	0	1	1	0	15.73160266	14.87085459	3.935916747	0.000697784	0.002572082	0.014353843	0.017764397	0.010438936	0.246663148	0.010302224	1.140703476	0.540166861	8.235904273	0.973768369	4.29672268	0.076323625	0.09271269	0.006568779	0.000207864	0.012747399	0.001672374	1.301284954	0.224514473	13.237502	0.039868	0.061844717	0.000209099	0.08299541	3.384753747	0.648580491	0.000496146	0.121755135	0.001080565	0.047834546	0.063932403	0.007086037	0.028221095	0.006338848
1	1040.525	1	1	1	2	2	1	1	0	1	0	12.12310881	12.69900837	3.063268059	0.038721802	0.026679841	0.049090005	0.056975204	0.027705903	0.183311958	0.028463473	0.717071203	0.391578728	7.037713507	0.599070136	3.020611349	0.011428854	0.102413332	0.007068673	0.001477417	0.023169047	0.007553528	0.897321282	0.050409107	11.65556694	0.039979687	0.022324644	0.004565206	0.034459659	2.847922309	0.320653074	0.000514332	0.087200858	0.00495665	0.091325901	0.046990585	0.002136993	0.017716414	0.002682823
0	824.7416	1	1	1	2	2	1	0	1	0	1	11.64581788	13.44008171	5.915680337	0.034441361	0.008892795	0.020559508	0.016699799	0.013082743	0.046729756	0.015846032	0.760250783	0.557088728	6.41843552	0.916720758	2.850934236	0.033074006	0.079486599	0.166946212	7.71E-06	0.006070335	0.016268509	1.063315877	0.223467905	11.12951055	0.0353771	0.800402735	8.83E-06	0.001739052	5.04737883	0.368070633	0.000521823	0.077898327	0.001892117	0.12310193	0.1137512	0.000442356	0.01645589	0.124045747
1	657.2129	1	1	1	2	2	1	1	0	1	0	0.787683451	0.577862496	0.729738252	2.57E-06	2.70E-05	2.59E-05	2.45E-05	2.12E-05	0.038940842	0.009262549	0.020781318	0.080738807	0.604599577	0.000168823	0.051019649	0.000160766	0.011964025	0.001588083	4.47E-06	2.39E-05	1.44E-05	0.001596506	2.39E-05	0.749269514	0.007296407	4.95E-05	5.27E-06	0.000377204	0.654663178	0.039114215	0.000527714	8.93E-05	6.65E-06	0.000219243	4.55E-05	9.38E-06	2.56E-05	1.47E-06
0	1394.73	2	1	1	2	2	1	0	0	0	0	13.80493009	16.99647843	6.155794427	0.000286171	0.004229703	0.072024199	0.046003872	0.042761836	0.42216543	0.010259673	0.685452748	0.11350308	8.795074827	0.488796033	2.86952151	0.049985721	0.237452132	0.102325211	0.005075103	0.011996184	0.003082928	1.123885574	0.057735622	15.5985857	0.080260285	0.023611266	0.018848747	0.058852435	4.810822593	0.248655439	0.000502269	0.15861477	0.007984214	0.09327897	0.263165649	0.007001233	0.005043177	0.005683277
1	1950.948	1	1	1	2	2	1	1	1	0	0	15.1745117	18.22352496	4.544715807	0.001525633	4.60E-06	0.034391689	0.010763108	0.02504956	0.181898165	0.010343133	0.344018955	0.099615629	9.353211173	0.345467428	3.067621854	0.018593128	0.208060141	0.000821024	1.05E-06	4.80E-06	0.002114814	1.72106361	0.056967364	18.72055704	0.029849856	0.02009134	9.94E-07	0.036643879	4.688933833	0.842373736	0.000483895	0.106244323	0.000497458	0.070904109	0.00098053	0.000166369	0.002471613	0.0001454
1	1895.47	1	1	1	2	2	1	1	1	1	0	11.51808416	13.66833542	5.524620447	0.00720358	6.45E-05	0.008798143	0.005429751	0.007368449	0.055391965	0.01043188	0.330701414	0.189201931	6.81926864	0.284454335	2.408188355	0.020167787	0.133033576	0.036427949	0.00069967	0.000542827	0.003802863	1.449512285	0.102048839	14.03406163	0.021791919	0.014493299	0.001343403	0.010668978	5.294673683	1.089702302	0.000485697	0.040780569	0.001432042	0.07551584	0.033337889	0.001733139	0.00826733	0.001219258
0	1714.82	1	1	1	2	2	1	0	1	1	0	14.06539018	16.77382916	8.7088624	0.035756539	0.04259504	0.031861133	0.099388112	7.26E-06	0.25985144	0.017696241	0.821636524	0.093581917	8.46653938	0.098354102	3.292865964	0.030617939	0.227287142	0.401913553	1.37E-06	0.031691994	0.000663128	0.920527073	0.031963339	15.65272757	0.053398955	0.056555712	1.35E-06	0.032346846	8.353003567	0.53498374	0.000491612	0.032782012	0.005010457	0.019710461	0.037807656	0.006229282	0.016034433	0.005312098
1	1914.827	1	1	1	2	2	1	1	1	1	0	24.3817547	32.47386818	5.750880187	4.83E-09	4.83E-06	0.122263681	0.031639113	0.087161503	0.606758428	0.005661269	0.588379413	0.093934552	15.60578845	0.855638037	5.526927317	0.009797749	0.428642333	0.000450242	1.10E-06	5.02E-06	0.00142239	1.815264996	0.052782884	30.71237302	0.06639611	0.02422946	1.04E-06	0.124405358	4.823171777	0.554025082	0.000485067	0.34370106	1.65E-06	0.073267812	9.50E-06	2.09E-06	0.000898079	1.98E-07
1	820.6507	1	1	1	2	2	1	1	1	1	0	9.847008127	12.86398546	8.921101503	0.00017984	2.16E-05	0.036281724	0.004548183	0.021376077	0.118753905	0.013410393	0.501381235	0.165388909	6.088252313	0.417201263	2.021249007	0.006701658	0.268966188	0.498121682	0.013269775	1.95E-05	0.005235759	0.699650778	0.03301622	11.965433	0.084053119	0.029772053	0.051536018	0.020149813	7.409705317	0.291911836	0.000521966	0.083322435	0.025923229	0.133393131	0.522767017	0.011113038	0.064271419	0.015226848
0	4408.697	1	1	1	2	2	1	0	0	1	0	9.981402443	9.084048813	2.614180732	0.001009211	0.003868742	0.005098426	0.028352658	0.001247406	0.15259265	0.007192021	0.70743492	0.125892792	5.8463083	0.218723037	2.667732166	0.012821255	0.060022569	0.007616929	5.06E-05	0.00485629	0.000492031	0.685206361	0.589379584	8.32924542	0.023654348	0.003320069	0.00015654	0.040948183	1.875964752	0.358284444	0.000410423	0.036256807	0.00088709	0.02964604	0.003865069	0.00013428	0.001746212	4.38E-05
0	2024.197	1	1	1	2	2	1	1	1	1	0	11.7026457	13.73847722	4.89338186	0.013319336	0.000108102	0.026168233	0.035117231	0.020602848	0.137086608	0.013634648	0.474685592	0.265196791	7.16556083	0.530519224	2.691180439	0.02543516	0.136658808	0.063871731	0.001502009	0.001707161	0.006460719	0.908213198	0.083920348	12.51260052	0.047415355	0.052722256	0.004535976	0.028831756	4.199582353	0.473097147	0.000481526	0.102359076	0.003660844	0.090313222	0.077290496	0.000749577	0.010667488	0.001087391
0	2760.242	2	1	1	2	2	1	0	0	1	0	8.523744973	9.66457954	6.23311916	0.003952323	0.000357218	0.005230275	0.006073152	0.004378316	0.055924227	0.006990787	0.340753213	0.116492702	5.459801287	0.224525815	2.014094024	0.045523595	0.094952468	0.019741655	8.88E-05	0.00079195	0.003932589	0.763281908	0.189294737	8.72086658	0.017206031	0.010594611	3.50E-07	0.061696848	5.164092583	1.362891931	0.000458354	0.034608246	0.001445726	0.062206548	0.010522521	0.001135766	0.012052951	0.000811112
0	2620.531	2	1	1	2	2	1	0	0	1	0	7.92086717	11.93036272	3.447728433	0.009731773	1.84E-06	0.008072665	0.008764724	0.006027596	0.066577024	0.017475325	0.14587193	0.225247261	5.247163477	0.166612318	1.669296534	0.055777995	0.058844648	0.005343446	4.99E-07	2.09E-06	2.97E-06	0.404071577	0.005761189	8.479735727	0.013361165	2.041997548	4.20E-07	0.026192884	2.756796815	0.827066857	0.000462665	0.028985211	7.55E-07	0.018794046	3.94E-06	4.50E-05	0.002426421	6.44E-08
1	701.9868	2	1	1	2	2	1	0	0	0	0	11.98527907	13.917285	6.055740497	6.95E-06	2.54E-05	0.000920849	0.01617366	0.000760361	0.040833939	0.003443353	0.305071125	0.039922977	7.517174327	0.061811563	2.969472149	0.043134338	0.104140116	0.146384946	0.0001393	0.000136726	0.001439749	0.838173918	0.007671272	12.65687913	0.019258166	0.245391394	0.000734668	0.0518759	6.018016277	0.531022808	0.000526133	0.017976525	0.002888351	0.038207507	0.031609357	0.003200966	0.018054572	0.004597907
1	664.0886	1	1	1	2	2	1	0	1	1	0	10.8563605	12.89775596	3.853703677	0.000250019	0.000347989	0.003446909	2.44E-05	0.002823572	0.114862126	0.011440033	0.53062681	0.134883549	6.677765777	0.321107355	3.001192629	0.020682361	0.10651633	0.010572526	0.004412984	0.005200048	0.000513768	1.187817758	0.039261552	11.30612438	0.051538361	0.435317646	0.021771296	0.050708707	2.721949693	0.40796798	0.00052747	0.052180903	0.010383388	0.060223283	0.302150735	0.003349078	0.020713808	0.005697691
0	800.3586	2	1	1	2	2	1	0	0	1	0	16.87452463	19.16070893	4.92611909	0.000386514	2.22E-05	0.01166967	2.13E-05	0.009837334	0.22802	0.01033785	0.96036827	0.409900078	9.48429271	0.928237596	4.85758461	0.031003148	0.123538702	0.007311615	0.003145804	0.006101942	1.28E-05	1.759155005	0.250801535	17.31752075	0.064784767	0.009542153	0.016713217	0.159718607	3.354950503	0.519937671	0.000522676	0.13414071	0.00742754	0.0757941	0.26689533	7.91E-06	0.009592071	0.001965822
0	2190.32	2	1	1	2	2	1	0	0	1	0	14.58357848	14.83210781	7.9794595	0.016140643	0.005900771	0.013989662	0.033813162	0.008949236	0.130686896	0.010908543	0.578004456	0.192607995	9.472618853	0.361659061	3.475816763	0.04438598	0.13025929	0.069117422	8.07E-07	0.006019512	0.005610162	0.959465018	0.014959542	13.33434945	0.024741114	0.220775924	7.30E-07	0.101103715	7.288154293	0.715068208	0.000476196	0.051804515	0.000959054	0.078649615	0.001202367	1.50E-06	0.005048625	0.000286987
0	1971.072	2	1	1	2	2	1	0	1	1	0	25.58836382	24.90098756	7.250434187	0.030595906	0.054511768	0.045949014	0.157349803	0.002252322	0.452248262	0.01638436	1.746854372	0.238742611	15.1075431	0.320093872	6.968569867	0.031695255	0.149591444	0.09232645	0.000308106	0.042955828	0.005788298	1.754871985	0.074317338	22.63031885	0.037597119	0.286065491	0.000469213	0.052312997	5.890380747	1.265850603	0.000483243	0.046395659	0.007366322	0.055718886	0.040804163	0.003949229	0.012845415	0.008861227
0	3344.608	1	1	1	2	2	1	1	1	1	0	9.72774738	11.47675964	4.768468697	0.002984697	8.86E-06	0.011228803	0.017035621	0.011191236	0.110747446	0.006884237	0.246967101	0.131262322	6.174796703	0.265720531	2.016208601	0.074803147	0.109448357	0.034222736	0.000139747	0.000206804	0.002178857	0.540134978	0.224646471	10.54690215	0.024680177	0.09566113	0.000381121	0.023518028	4.277632477	1.158984532	0.000440754	0.068558736	0.000996854	0.059185318	0.005689978	4.74E-06	0.002220025	4.93E-05
0	2656.264	1	1	1	2	2	1	1	1	1	1	8.463842227	12.18950541	8.502031177	2.10E-06	0.001028082	0.004202536	0.052902458	0.00299917	0.134869255	0.005212871	0.54503887	0.203514899	7.50192751	0.334820569	1.908009562	0.041252395	0.055133971	0.020791377	0.000199386	0.007576402	0.001707268	0.485495272	0.086712815	11.55101769	0.017366244	0.029409549	0.000166692	0.008701456	5.121002253	0.40310704	0.000461558	0.039093557	0.000251522	0.038809474	0.046095108	0.001956078	0.009265693	0.004595428
0	330.8786	1	1	1	2	2	1	0	1	0	0	3.052399089	3.625993453	0.683846863	4.23E-06	4.22E-05	3.87E-05	0.002633604	2.95E-05	0.046707913	7.49E-06	0.102638233	0.000177059	1.934086822	0.038715317	0.906746913	8.33E-05	0.020774933	3.68E-05	6.44E-06	3.58E-05	1.86E-05	0.270190454	1.29E-05	3.37291977	0.005601772	6.75E-05	8.02E-06	0.01541668	0.505033051	0.07268675	0.000539379	0.014151071	9.55E-06	0.006238275	6.84E-05	1.38E-05	3.52E-05	2.46E-06
1	1924.771	1	1	1	2	2	1	1	1	1	0	20.02291262	27.32602012	5.208751933	0.002704928	4.76E-06	0.119959992	0.021575262	0.088411622	0.584548783	0.008296443	0.431859167	0.056619388	13.00053703	0.776170773	4.19706142	0.029795846	0.420624578	0.001969682	1.09E-06	0.002449863	5.19E-06	1.411747909	0.006126481	25.92101069	0.055974911	0.023877852	1.03E-06	0.125597924	4.60880603	0.441964917	0.000484744	0.323512449	1.63E-06	0.063480751	0.001397051	2.07E-06	7.36E-06	1.95E-07
0	3052.836	1	1	1	2	2	1	0	1	1	0	10.09455403	12.32977109	11.00729738	0.002803953	0.001001732	0.006518492	0.015396562	0.005116764	0.134515968	0.013626748	0.410830498	0.22893341	6.231964893	0.220041756	2.069659633	0.022723935	0.129490815	0.059858312	0.001087206	0.002411569	0.002655797	0.837859165	0.102535525	11.68548859	0.026721105	0.014057734	0.002172491	0.018837575	9.414950227	0.997926034	0.000449455	0.031038312	0.001352552	0.055277157	0.024629801	0.000193527	0.003295908	0.000214513
1	2860.357	1	1	1	2	2	1	1	1	0	0	12.17364948	14.74842146	4.426680463	0.018993924	0.001780932	0.015459321	0.010784417	0.013493381	0.1289632	0.016806523	0.471111811	0.27258912	7.4855862	0.302138133	2.638841334	0.020935922	0.127438546	0.021118657	0.002212385	0.003384875	0.002129861	1.246449913	0.070905076	12.85147598	0.058602689	0.550310178	0.005798418	0.03556678	3.296268082	0.150384455	0.000455289	0.070419234	0.0060423	0.118045564	0.11536405	0.001964966	0.021944765	0.001508651
0	3053.91	1	1	1	2	2	1	1	1	1	0	2.538951679	2.777580905	1.048181774	0.002527165	1.02E-06	0.000276106	0.00185637	0.000373923	0.008695391	0.003930753	0.108213889	0.027789165	1.641242821	0.053621136	0.621027219	0.034800183	0.015708277	0.007086285	0.000467528	0.000626181	0.000760091	0.237257584	0.082409528	2.33472303	0.022473279	0.093542038	0.001800494	0.007410758	0.709623554	0.429234686	0.000449423	0.008557632	0.001088578	0.027450594	0.028430006	5.37E-07	0.001183622	7.60E-05
1	2928.881	1	1	1	2	2	1	1	1	0	0	12.79976509	16.29131551	6.529562517	0.000117213	1.20E-06	0.017912678	0.006846387	0.019713025	0.148464261	0.017210518	0.414867057	0.23948686	8.04131058	0.345475402	2.875272646	0.063273706	0.161686043	0.006364904	0.001350915	0.004510386	0.002015874	1.278308279	0.106336656	15.17837001	0.062606207	0.025272045	0.004333191	0.047357624	5.191651353	1.749641648	0.000453204	0.090102601	0.005156475	0.135036766	0.106950972	0.004070084	0.016035389	0.002346261
0	2861.219	2	1	1	2	2	1	0	1	1	1	6.157719867	7.836259613	6.9304737	0.000622466	9.01E-05	0.003264643	0.013271319	0.002630741	0.043311973	0.003992356	0.156722333	0.03092518	4.032201733	0.054023883	1.548768615	0.041861081	0.077818005	0.031301661	9.04E-05	0.000312011	0.000472453	0.43255534	0.016178745	7.34739573	0.014826965	0.040214712	0.000206879	0.020187225	5.910754323	1.614457016	0.000455263	0.01856493	0.000264767	0.019022285	0.003961088	0.000247198	0.001179132	0.000143249
0	2156.942	2	1	1	2	2	1	0	0	0	0	11.21645635	11.03960437	5.142360047	0.026894445	0.023848317	0.019905067	0.075133901	0.000487801	0.174755101	0.00731785	0.70532984	0.106279475	6.89406974	0.162514125	2.218583575	0.113665383	0.090411998	0.098734678	0.000588617	0.022249021	0.001387364	0.937719218	0.063910663	10.03556992	0.024568659	0.074573942	0.00026409	0.038297187	4.520848263	0.160167041	0.000477262	0.022124786	0.005951653	0.064108644	0.042549677	4.51E-05	0.000803682	0.002154819
1	907.3543	1	1	1	2	2	1	1	0	1	0	13.79428816	18.00692929	5.446363847	0.036805023	0.00080511	0.06205075	0.025864012	0.036504074	0.24882153	0.009532177	0.457200512	0.084760118	8.74702469	0.372590012	3.33730187	0.017864788	0.210350434	0.152754331	0.001824298	0.003046065	0.001866629	1.089529392	0.00234853	16.97651808	0.043183415	0.023860888	0.005295878	0.058974616	4.650127783	0.110371652	0.000518942	0.123802858	0.002559406	0.061657763	0.082059954	6.96E-06	0.004472956	0.000552684
0	1731.428	1	1	1	2	2	1	1	1	0	0	17.98854206	19.90063507	4.450050173	0.012764868	0.010279087	0.007606214	0.046130662	7.14E-06	0.174886673	0.006777075	0.75133475	0.033209203	11.1598243	0.128383508	5.447550497	0.033578171	0.088672066	0.013974191	0.000175081	0.00976878	0.000436231	1.615288174	0.000918599	18.25735326	0.02732172	0.029415291	0.000171539	0.055806522	3.545762217	1.318226476	0.000491065	0.041266972	0.003505275	0.046275074	0.027705887	0.001873745	0.012596227	0.002382698
0	1132.295	1	1	1	2	2	1	1	0	1	0	9.531214157	17.55117001	5.791983233	0.005941057	1.41E-05	0.004350688	0.012838399	0.00393281	0.027687494	0.008341833	0.330189574	0.184764861	6.1284275	0.338288474	2.107326472	0.05064586	0.059592883	0.014008799	2.63E-06	0.002611005	0.005331435	0.929389556	0.069155433	17.05329395	0.016650125	0.018905774	2.86E-06	0.030703718	5.519098993	0.390691245	0.00051118	0.033326065	0.001225719	0.069169272	0.002619252	5.32E-06	0.003874544	0.001617082
1	1223.731	1	1	1	2	2	1	1	1	1	0	9.43275744	9.716827687	4.637826553	0.002939087	0.001940735	0.002917551	0.005698164	0.002688544	0.068745096	0.017822315	0.510190445	0.17378758	6.052057803	0.459469383	1.590814436	0.019707259	0.094632042	0.01936354	0.007057638	0.028362815	0.003715611	1.240519467	0.036085706	8.342058027	0.062522951	0.127438806	0.013187031	0.008748702	3.630244147	0.584997734	0.000508057	0.044219671	0.011260463	0.164208389	0.199326818	0.060104667	0.002656254	0.052224759
0	2418.18	1	1	1	2	2	1	0	1	0	0	15.11670851	15.23732777	4.599492047	0.006781402	0.010058527	0.016609554	0.028032321	0.01000238	0.077805183	0.015713451	0.520474555	0.31071969	8.93454117	0.437989746	2.968739173	0.08454151	0.113017844	0.007152244	0.000650344	0.004547973	0.006149208	1.634417108	0.117496502	15.21595545	0.032268613	0.063967919	0.002152216	0.019765937	4.540580903	0.472044061	0.00046898	0.051667027	0.002712595	0.107124342	0.020860027	1.15E-06	0.004036027	0.001397925
0	2704.679	2	1	1	2	2	1	0	0	1	0	2.303878104	2.632512232	1.686577735	0.001755613	1.64E-06	0.000423352	0.000864332	0.000532723	0.009967037	0.004900934	0.104669048	0.037523205	1.470175454	0.071764383	0.467172318	0.04314464	0.026634614	0.02710461	0.000678817	0.001197777	0.001006028	0.231942494	0.02075962	2.202449322	0.026621135	0.130617962	0.00281408	0.002185804	1.342600495	0.215696882	0.000460063	0.008625138	0.001585234	0.030622196	0.045579627	0.00146614	0.00055113	0.000708232
1	1275.314	1	1	1	2	2	1	1	0	1	1	14.11170864	17.03441123	11.31301917	6.86E-05	1.16E-05	0.006525394	0.141610766	0.006078805	0.131244552	0.006252085	0.633197823	0.27240216	8.095299563	0.622244283	3.490306567	0.059359589	0.199705778	0.260833017	0.00011657	0.004373558	8.74E-06	1.060033077	0.02768615	15.62640948	0.032882127	0.077094434	0.000123508	0.037638392	10.46486617	0.793499391	0.002025218	0.084608952	0.002266418	0.03730118	0.01771564	4.49E-06	0.006015438	0.00246187
1	947.7339	1	1	1	2	2	1	1	1	1	0	22.69519207	30.59310765	8.436696793	0.000462523	1.82E-05	0.20239259	0.028108537	0.118509375	0.643025465	0.011138374	0.863434712	0.257505018	14.53106166	1.286176992	4.620828927	0.044988633	0.441891973	0.010975237	0.010000785	0.017049689	0.007910312	2.465004147	0.138722184	27.53711503	0.155611366	0.029524363	0.054535533	0.126971129	4.996121117	0.12607843	0.00051754	0.38595599	0.038768236	0.23154546	0.923612596	0.019098114	0.11229452	0.029024048
0	524.9718	1	1	1	2	2	1	1	1	1	0	3.390298697	3.546076437	2.34258518	0.024029222	3.24E-05	0.000762405	0.06017217	0.000606519	0.019408995	0.010643633	0.086055278	0.032104697	2.190227918	0.045894802	0.580428229	0.016971807	0.043196177	0.023243721	0.000134771	2.81E-05	0.000769359	0.240203462	0.010560836	3.483731513	0.009552212	0.073360707	0.000162408	0.011523152	2.597836398	0.201525903	0.00053241	0.004316098	0.000456545	0.013757551	0.018992873	0.000316319	0.004611381	0.000487514
1	2802.781	1	1	1	2	2	1	1	1	1	0	9.041163047	11.34638751	3.35141086	0.001173568	3.72E-05	0.021042713	0.006118828	0.018261934	0.155148971	0.009475869	0.220556605	0.062239276	5.901898043	0.270261457	1.779303068	0.038595727	0.159094303	0.049185198	0.00064152	0.000409159	0.001394769	0.715890203	0.041080242	10.87594664	0.038345634	0.115965978	0.001786681	0.034009057	2.989364586	0.639155658	0.000457049	0.091716892	0.00098391	0.047820969	0.027893039	0.000652072	0.00100432	0.000249415
0	506.6995	1	2	1	2	2	1	1	1	0	0	3.654750067	6.587367087	6.370699063	1.48E-06	3.32E-05	3.12E-05	2.84E-05	2.47E-05	0.012085096	0.010132776	0.03551821	0.007876234	2.471953977	0.052322383	0.545628591	0.025862117	0.157262733	0.482324449	5.29E-06	0.005670675	1.62E-05	0.11981064	0.003717649	6.528019393	0.022671543	0.00411489	6.40E-06	0.000427228	6.33810157	0.167900649	0.000533062	0.005007597	0.002452026	0.008983986	0.005712011	1.12E-05	2.96E-05	0.004182485
1	1301.511	1	2	1	2	2	1	0	1	1	1	14.71438042	17.10811364	4.6155914	1.45E-05	1.12E-05	0.002106498	0.010390549	0.001973176	0.19163151	0.012990573	0.626091275	0.131225638	9.073535063	0.324362953	4.19065763	0.022251146	0.140599792	0.010930066	0.000870288	0.006848071	0.00039784	1.429119824	0.108761377	15.69847045	0.053865892	0.018861594	0.004350935	0.075792264	3.717155333	0.773895215	0.004043332	0.074415402	0.003457573	0.065335793	0.113240065	0.004926958	0.01394176	0.006296929
1	2877.112	1	2	1	2	2	1	1	1	1	0	8.215074327	9.901944167	2.218772984	0.002518029	1.29E-06	0.019341445	0.006795017	0.017390582	0.146996956	0.006577767	0.221503322	0.063756404	5.27339319	0.264421896	1.860561667	0.0495382	0.118448175	0.004013163	2.47E-05	0.000188075	0.00164248	0.576032656	0.05115621	9.337262667	0.025394203	0.012401372	1.15E-05	0.036533797	1.95200094	0.284801049	0.000454778	0.089759725	2.45E-05	0.03914062	0.001891483	1.24E-05	0.001579508	4.45E-06
1	820.456	1	2	1	2	2	1	1	1	1	0	5.72494603	6.70472087	1.780134241	0.000111088	2.16E-05	0.02960746	0.004954698	0.018058218	0.100406969	0.021112973	0.256334337	0.177499884	3.56576361	0.394084807	1.278668145	0.011192087	0.075837614	0.002194219	3.73E-06	1.95E-05	0.005135874	0.400682999	0.027024326	6.297194497	0.02663302	0.009316071	4.27E-06	0.016481865	1.88596472	0.133142438	0.000521973	0.066272146	5.55E-06	0.038664391	3.71E-05	7.72E-06	0.003947585	2.94E-05
0	583.5725	2	2	1	2	2	1	0	0	0	0	4.404555453	4.364182753	2.103086767	5.02E-08	0.005385119	0.00754905	0.059212322	0.000955027	0.07259126	0.002518462	0.380320331	0.093023818	2.503363586	0.069250955	1.181135144	0.011267087	0.01974933	0.015249599	0.001814563	0.040406267	0.000464337	0.487778298	0.01873951	3.748619517	0.018164408	0.037280097	0.010823995	0.122434291	1.587312097	0.372305399	0.000530324	0.004876294	0.005035183	0.027653192	0.163886424	1.02E-05	2.75E-05	0.00519153
0	1690.888	1	2	1	2	2	1	1	0	1	0	9.661773003	11.46421175	4.315391433	0.029587582	0.021745207	0.027577631	0.066948901	0.008394494	0.150158289	0.01451824	0.503961553	0.133448168	5.97842448	0.133543055	2.227466664	0.041323184	0.099005137	0.059602595	0.000345867	0.015222752	0.000652726	0.76043865	0.022730136	10.35602938	0.02570118	0.356170423	0.001247825	0.038883634	3.916077383	0.862957134	0.000492401	0.036431833	0.003927996	0.035511274	0.029189311	0.00225981	0.0070387	0.002751682
0	2050.357	1	2	1	2	2	1	1	1	1	0	20.07673221	23.82013896	5.27467263	0.006040369	0.005294517	0.005756539	0.013376458	0.002078413	0.262618373	0.009329434	0.856343688	0.133038631	12.23406124	0.39313902	5.831550607	0.024751443	0.165089202	0.042307278	0.001446734	0.004959521	4.69E-06	1.840463818	0.136211946	21.54063983	0.056313576	0.347669941	0.002314381	0.098958503	4.201448853	0.858602472	0.002884094	0.095402481	0.001418452	0.06761814	0.018587727	9.49E-05	0.00215894	0.000288861
0	1175.397	2	2	1	2	2	1	0	1	1	0	9.59202428	17.37973999	4.52583131	7.07E-06	0.001476319	0.002221935	0.008460632	0.000262111	0.077676218	0.013283647	0.385860393	0.015206937	6.728305603	0.031046483	2.134226534	0.030374731	0.065325389	0.064325378	2.51E-06	0.002606927	0.000217745	1.439145054	0.002534948	15.60040581	0.015841872	0.348036893	2.70E-06	1.880325014	2.829316878	0.351565824	0.000509705	0.006468856	0.00058427	0.012843562	0.001241131	5.05E-06	1.54E-05	0.000721538
0	2639.894	2	2	1	2	2	1	0	0	1	0	15.69116053	18.96915606	6.149581313	0.033096197	0.001371372	0.02834548	0.018443089	0.022677672	0.198739367	0.050059065	0.494248825	0.884987156	9.38931183	0.801293722	3.252905528	0.112467463	0.193715824	0.047124553	0.000729766	0.002525028	0.003963266	1.185456658	0.324545005	17.38193615	0.055656195	0.025401823	0.003059105	0.08536364	5.118969393	0.481451662	0.000462065	0.118214905	0.002454557	0.097109034	0.048584476	8.80E-07	0.010388165	0.000506754
1	1507.521	1	2	1	2	2	1	1	1	0	0	15.73297126	17.76527407	5.415645003	2.31E-05	0.000219313	0.001637047	0.02819608	0.001601354	0.225523461	0.006820152	0.622853883	0.21977708	9.855378907	0.292111044	4.207005913	0.027791222	0.141958172	0.01906125	0.002237139	0.002368553	0.000217551	1.474705104	0.027230475	16.14394848	0.057989588	0.040368924	0.008195213	0.076994228	4.273917803	0.544966331	0.027915317	0.072449837	0.003526718	0.080000157	0.133512786	0.00385297	0.011128674	0.0035444
0	2323.771	1	2	1	2	2	1	0	0	0	0	11.14276612	11.89432808	3.223508154	0.042529573	0.032047949	0.04291201	0.108768329	0.014784193	0.256231665	0.015260505	0.80142981	0.203141639	6.62742378	0.317473347	2.373054618	0.011010166	0.098435156	0.030343003	0.000505877	0.023435262	0.002731661	0.747792374	0.072762241	10.57482433	0.024855721	0.203051096	0.000675626	0.030889548	2.780035243	0.450680848	0.000471956	0.068199431	0.003945063	0.052200219	0.014812388	1.28E-06	0.003226389	0.000124097
0	2157.104	1	2	1	2	2	1	1	0	1	0	19.35158807	26.84789551	8.73350116	7.40E-07	3.47E-06	0.001663307	0.003476507	0.001865286	0.223250607	0.007159297	0.701304935	0.108834631	13.84354705	0.34476662	5.53838071	0.01935615	0.162568648	0.068715526	8.37E-07	0.000932232	4.31E-06	1.665040614	0.15210421	24.79796268	0.048368777	0.312736902	7.62E-07	0.090593352	5.794719667	1.135737621	0.002863539	0.086628593	5.47E-05	0.053550025	0.000500373	1.57E-06	0.001897155	1.35E-07
0	1251.218	2	2	1	2	2	1	0	0	1	0	16.96338627	17.53936329	9.477343213	0.086343484	0.060137613	0.049847486	0.146996855	0.011108113	0.188855701	0.025470055	1.202120381	0.470246105	9.543287493	0.715319868	3.778644997	0.028428258	0.200648289	0.345110253	0.006197102	0.043159876	0.012590196	1.521687508	0.169009175	15.90299696	0.08623848	0.067497954	0.023060029	0.111425957	8.044123157	0.627990745	0.000507122	0.067421772	0.019010064	0.172040012	0.3618384	0.006647411	0.048422917	0.007674313
1	1849.801	2	2	1	2	2	1	0	0	1	0	22.31424028	23.74172153	13.25559781	0.00422905	0.001921598	0.066647807	0.016601852	0.047024846	0.355284806	0.02592419	1.327237046	0.209320398	14.37411575	0.760615798	4.450107607	0.03848824	0.388142904	0.164097382	0.032320148	0.013975445	0.001498605	2.419443967	0.079352414	20.7275493	0.353828856	0.072395325	0.114531999	0.060196384	7.671796667	0.839021305	0.000487185	0.225678576	0.043147436	0.359719223	1.222819465	2.26E-06	0.000957323	2.20E-07
0	1790.237	2	2	1	2	2	1	0	0	1	0	11.3600626	13.57566347	10.83206952	0.043099822	0.005039767	0.009886546	0.014273735	0.005272208	0.059146096	0.016209673	0.406825177	0.340376432	6.952784443	0.297828478	2.417910438	0.018164941	0.17998752	0.144158766	0.003401928	0.004339994	0.002221696	1.212102463	0.062635044	13.02695173	0.033332474	0.040099195	0.007787985	0.049440928	9.359361667	0.750943944	0.000489134	0.029930301	0.003980582	0.116656349	0.096786304	0.001122036	0.006838906	0.001000783
0	1602.223	1	2	1	2	2	1	0	1	1	0	7.668853357	12.5729835	4.94553717	0.108423013	0.02472921	0.024176654	0.072914911	0.004229691	0.125692738	0.004646178	0.460067424	0.086491391	4.93117131	0.086314133	1.651550502	0.014616617	0.050094199	0.051602081	0.003033999	0.016515254	0.000241951	0.447454147	0.004608285	11.7264946	0.020185741	0.211746712	0.002319964	0.007904364	4.13698508	0.305522831	0.000495335	0.03021089	0.006829265	0.071784897	0.169720421	0.001093082	0.017048119	0.001463303
1	1404.496	1	2	1	2	2	1	1	1	0	1	31.23379282	35.64592857	11.35285271	1.08E-06	9.71E-06	0.003714084	1.18E-05	0.003555211	0.223295119	0.010327076	1.309219411	0.194678496	19.0126009	0.48347091	9.420180473	0.01899116	0.237848625	0.286083839	0.005802051	0.005951787	0.000236306	2.648293584	0.024045114	32.86233399	0.126470458	0.033999337	0.030063161	0.059190347	8.50725902	0.574821472	0.001003882	0.098429613	0.012086598	0.124531567	0.456063252	0.004357101	0.014366369	0.004175847
0	1279.582	1	2	1	2	2	1	1	1	0	0	18.4605236	25.06433326	7.308302647	0.044395756	0.000599286	0.133322967	0.021615383	0.083249775	0.494605232	0.011033711	0.543523561	0.121194515	11.87229645	0.824338157	3.77611798	0.029453341	0.391675149	0.111544718	0.00623585	0.0062236	0.002832883	1.615086598	0.040286343	23.30120234	0.097602967	0.033667122	0.021986694	0.10359286	5.565372093	0.565705234	0.00050616	0.286788566	0.015462299	0.135902977	0.367168312	0.006426142	0.044916737	0.008572373
1	1165.685	1	2	1	2	2	1	1	1	1	0	8.303559553	10.10057251	4.151439627	0.007265601	1.35E-05	0.021696189	0.009167715	0.013977738	0.104276445	0.016450389	0.29329346	0.03745526	5.471557287	0.141248945	1.802067144	0.021771784	0.127399664	0.065490004	0.004117424	0.004786035	7.16E-05	0.870736655	0.00933443	9.506749987	0.069295827	0.027071928	0.02080401	0.034809583	3.287629213	0.301593305	0.000510037	0.05343132	0.007644902	0.074995352	0.312085875	0.000489939	7.75E-05	0.000508872
0	3037.078	1	2	1	2	2	1	1	1	1	0	4.54009079	5.462026467	2.066600059	1.31E-06	1.04E-06	0.007575309	0.001952298	0.007380598	0.058876928	0.005489774	0.170046065	0.085283835	2.824770718	0.210995856	1.048075418	0.047002864	0.056503869	0.019227798	5.21E-06	0.000177132	0.002696508	0.332313246	0.071446756	5.001373653	0.015222053	0.00852614	4.08E-06	0.010375625	1.861418611	0.323145685	0.00044993	0.04427029	7.56E-05	0.028940841	0.0009142	0.000246502	0.001391553	0.000104973
1	1216.304	1	2	1	2	2	1	1	1	1	0	10.71201199	11.90686811	3.498436607	0.00079271	1.26E-05	0.001962794	0.009769449	0.007967231	0.039918874	0.015277779	0.384242379	0.105502724	6.67825614	0.186370499	2.672251613	0.016130505	0.075090774	0.008829036	6.23E-05	0.008249162	0.002491885	1.038353258	0.041047663	11.32992011	0.024696891	0.054531951	6.66E-05	0.043912916	3.52039125	0.478942437	0.00050831	0.024316993	0.001209803	0.063256829	0.012911969	4.81E-06	0.001783804	0.001352128
0	2396.331	1	2	1	2	2	1	0	0	0	0	10.26814583	9.91579051	3.494944713	0.000312523	0.00058793	0.008164944	0.022258395	0.008600037	0.099257361	0.014006023	0.583743229	0.336359461	5.98976515	0.373749171	2.251662472	0.057584844	0.062252402	0.040165995	0.000133283	0.001926141	0.008336506	0.998264988	0.056439818	9.00965585	0.021233845	0.02024343	0.000116509	0.01715736	2.576059093	0.750894154	0.000469667	0.041559549	0.01170348	0.128820005	0.093883515	0.011862949	0.094377081	0.018930879
1	734.0088	1	2	1	2	2	1	1	0	1	0	3.67307194	3.97032487	1.401212575	0.000523401	2.43E-05	0.003515789	0.004478256	1.96E-05	0.022302594	0.005793625	0.087054017	0.008592976	2.321123802	0.005449266	0.796804767	0.000870556	0.029351376	0.000658451	0.000213407	2.17E-05	1.35E-05	0.364679958	1.55E-05	4.058765267	0.007982083	0.03660844	0.000248111	0.003915816	1.327717922	0.13849296	0.000525005	0.004238609	0.000317656	0.018176174	0.045618041	8.56E-06	2.37E-05	1.30E-06
0	502.3382	1	2	1	2	2	1	1	1	1	0	1.921801378	1.57956691	0.871366966	2.45E-06	0.000700907	0.003695766	0.004670053	0.002217709	0.023764476	0.002903065	0.128484517	0.089911583	1.105733718	0.152012462	0.393936971	0.008059051	0.020464192	0.007867421	5.32E-06	0.000910643	0.000186874	0.132230321	0.011678323	1.432916308	0.002280004	0.012864577	6.43E-06	0.022296158	0.835627214	0.038292507	0.001066437	0.012560586	7.90E-06	0.007070325	5.52E-05	1.13E-05	0.002142471	1.87E-06
0	2810.591	2	2	1	2	2	1	0	0	1	0	6.274091123	8.59951316	10.53013119	0.013473872	0.002358106	0.008197831	0.012405922	0.005756086	0.065297196	0.00597184	0.173036046	0.042164171	4.111201453	0.110188422	1.428496599	0.017361747	0.131960482	0.075388911	0.000280349	0.002080145	0.000985949	0.408800014	0.112297007	8.154730707	0.019800929	0.008132708	0.000744928	0.016095191	9.0103922	1.956673709	0.00045681	0.030260474	0.000763933	0.023278011	0.010783677	0.000242139	0.004391484	0.000355276
0	1195.454	2	2	1	2	2	1	0	0	0	0	8.24600114	9.42763853	6.90544356	0.000168145	1.29E-05	0.004027051	0.009013166	0.003688948	0.040952521	0.01099107	0.372156195	0.177434703	5.09048215	0.314428956	1.997726709	0.012364788	0.102291904	0.225043043	0.003801772	0.003856272	0.005067882	0.62574856	0.048115587	8.53959332	0.065556159	0.024968196	0.019689739	0.005517486	5.830772193	0.233145316	0.000509021	0.035986234	0.007528414	0.074275193	0.287460277	4.93E-06	0.003641439	6.22E-07
0	1619.768	1	2	1	2	2	1	1	1	1	0	11.53179246	9.567548657	3.68185354	0.050040379	0.036683525	0.044196259	0.081445822	0.015955982	0.189076906	0.025209858	1.025062472	0.359643317	6.463738707	0.628906284	2.587988261	0.034670709	0.100048371	0.028860442	0.009718698	0.025428267	0.008650287	0.777615304	0.022463633	8.16444957	0.076977703	0.074928214	0.02937633	0.013988977	2.749287737	0.416612041	0.000494753	0.081215853	0.013884761	0.137401971	0.218609858	0.00107043	0.012628621	0.001067259
0	2856.589	2	2	1	2	2	1	0	0	1	0	4.597328583	5.19380301	1.141387266	0.000745578	1.73E-05	0.009447898	0.004187964	0.0088621	0.066984638	0.00645803	0.199566661	0.099741401	2.759032021	0.247806982	1.090202378	0.04015475	0.051607777	0.002096572	0.000257789	0.000347711	0.003170296	0.3496192	0.043225579	4.70570132	0.021351272	0.005383016	0.00072833	0.014141989	0.902671911	0.382394835	0.000455404	0.052454036	0.00047087	0.03641964	0.011273117	6.79E-07	0.001661528	6.49E-05
0	1814.558	2	2	1	2	2	1	0	0	0	0	18.32448322	22.25312994	11.05757446	0.018059876	0.00159205	0.016641082	0.031822745	0.011417341	0.123633036	0.010820976	0.755479015	0.309900696	10.83658947	0.495707613	4.221932547	0.078565484	0.257355574	0.437057953	0.0020742	0.003304884	0.008894453	1.444648717	0.20149549	20.5890573	0.051343716	0.112645414	0.003945291	0.029516856	10.42897673	0.728230359	0.000488337	0.071256317	0.006526673	0.09976195	0.07824817	0.003393524	0.030519703	0.004493823
0	2994.313	1	2	1	2	2	1	0	0	1	0	3.585286487	4.326027913	1.283545015	0.000759978	5.73E-05	0.006942865	0.002611439	0.006190265	0.058667256	0.003224765	0.115230605	0.011986854	2.400019635	0.085939285	0.73481911	0.043997389	0.052944832	0.006528058	0.000841399	0.000847254	0.000507862	0.346738265	0.005877596	3.98962695	0.027056208	0.00824855	0.002392372	0.012331383	0.88435237	0.452640914	0.000451221	0.034619093	0.002436785	0.034348499	0.041632112	0.000830112	0.007285278	0.000688423
0	291.45	1	2	1	2	2	1	1	0	1	0	0.012197458	0.012770276	0.013284679	3.28E-06	4.46E-05	4.06E-05	3.51E-05	3.07E-05	0.000511727	7.68E-06	0.000425259	0.000183004	0.01614779	0.000228779	0.002413214	0.000168417	0.001308696	3.83E-05	6.73E-06	3.76E-05	1.92E-05	0.000312018	2.31E-05	0.009079524	0.000100167	7.01E-05	8.44E-06	0.00051051	0.008701362	0.020514592	0.000540806	0.000117965	9.98E-06	0.000279334	7.18E-05	1.45E-05	3.66E-05	2.62E-06
0	1102.404	1	2	1	2	2	1	0	0	1	0	12.35508441	12.32459236	5.67604781	0.002670268	0.000763818	0.004512797	0.007478209	0.004053778	0.035265307	0.011656443	0.670380087	0.235482924	7.185446153	0.416340944	2.745749459	0.008528975	0.155334067	0.1517106	0.014918652	0.000715027	0.005489812	1.374384144	0.051366051	12.07251427	0.081893875	0.039296993	0.052397091	0.005774028	4.39170238	0.42906942	0.000512204	0.046835214	0.016359882	0.155996286	0.41349882	0.000158788	0.004924728	0.000194499
0	897.2422	1	2	1	2	2	1	1	1	1	0	13.77358102	14.65862128	5.995056803	0.043549329	1.95E-05	0.013535419	0.003816125	0.015901876	0.034612315	0.018278856	0.750794106	0.514443913	7.701826	0.92608769	3.33153439	0.047458181	0.137769296	0.17310727	0.002934254	0.007873003	0.015023176	1.389443822	0.028798641	13.46166541	0.047465286	0.048633676	0.014575635	0.042105495	5.442743283	0.266873927	0.000519294	0.082313044	0.004550612	0.142331748	0.065073901	7.04E-06	0.013037675	0.002246598
0	951.0405	2	2	1	2	2	1	0	0	1	0	17.68451393	22.43973411	10.46211299	0.021935565	1.81E-05	0.088264437	0.023460583	0.052251368	0.3168757	0.015808865	0.62561058	0.192198316	11.20303218	0.663238066	3.912500017	0.011843146	0.327282346	0.29224596	0.007577596	0.005221104	0.004110923	1.430779356	0.142572307	21.03577897	0.106962351	0.032267196	0.040563602	0.059175803	8.90498629	0.268022855	0.000517426	0.179852969	0.012237247	0.118432527	0.427623314	6.61E-06	0.004650289	9.18E-07
0	2070.88	2	2	1	2	2	1	0	0	1	0	8.968692763	11.37246422	4.927959667	1.33E-05	0.000654707	0.001049725	0.008318988	5.06E-06	0.067545081	0.003772533	0.341359707	0.025307689	7.06450115	0.011932637	2.455751511	0.026053073	0.023714814	0.006296537	9.22E-07	0.001646254	0.001282606	0.467514463	0.000803959	10.2761005	0.022245111	0.476239271	8.52E-07	0.000364942	2.970161504	0.926540899	0.023041048	0.010498825	0.00192493	0.00943774	0.052130169	0.011570048	0.027607978	0.006652058
1	753.1057	2	2	1	2	2	1	0	0	0	0	10.65080607	11.00576033	2.994419419	0.061440312	0.039545004	0.030376858	0.076668555	0.005563416	0.126784254	0.017301524	0.658116368	0.221028046	6.28932702	0.329709013	2.814790546	0.006648079	0.055418165	0.013597773	0.001201188	0.023925104	0.005421171	0.84005437	0.063868633	10.11399251	0.02911513	0.028945329	0.002012285	0.024386514	2.512715126	0.354311871	0.000524334	0.040423012	0.003688843	0.053555702	0.021760326	8.37E-06	0.004217618	1.26E-06
1	735.7366	2	2	1	2	2	1	0	0	0	0	15.76462744	19.31730538	5.312754717	3.87E-06	2.43E-05	0.122532804	0.014828799	0.071361277	0.350045917	0.023810295	0.765489622	0.464118182	9.474581097	1.213141122	3.49728259	0.015541469	0.244265923	0.010848394	0.006123615	0.006818427	0.012826994	1.492328951	0.040798076	17.34684804	0.102658157	0.030286789	0.035586602	0.066263009	3.6388814	0.367566007	0.000524944	0.242010573	0.01215352	0.144753302	0.493761862	8.54E-06	0.010010477	1.29E-06
0	1936.57	1	2	1	2	2	1	0	0	0	0	23.81444253	22.31338032	6.18315517	0.072408415	0.023067741	0.023714873	0.07469485	0.005447775	0.362442155	0.01095987	1.933416449	0.526524962	14.27711101	0.160128654	6.047406487	0.070566835	0.091109587	0.034580425	0.004914581	0.013005042	0.006175241	2.708491521	0.058285826	19.36995646	0.099550646	0.042609123	0.022821892	0.073124815	4.09178388	0.377184141	0.000484361	0.025680078	0.010806542	0.12044258	0.345262097	2.04E-06	0.017361114	0.000859533
0	2037.373	1	2	1	2	2	1	0	0	1	0	6.522737677	6.775551527	3.175744405	0.028944766	0.015992429	0.022315847	0.054278211	0.007451695	0.136085075	0.012222281	0.429365116	0.11881036	3.968812157	0.204716293	1.370535406	0.019709014	0.052767874	0.017342402	9.57E-07	0.011011837	0.002681353	0.375836547	0.034869473	6.316583597	0.016835802	0.026218871	8.90E-07	0.014002017	2.917653842	0.797648266	0.000481101	0.035412005	0.001791742	0.02495891	0.001151002	1.81E-06	0.003743952	0.000238964
0	2819.022	1	2	1	2	2	1	0	0	1	0	10.4049548	11.89700832	18.96475752	0.019287212	0.016267046	0.021090685	0.063219623	0.00719668	0.155705245	0.013289729	0.627632413	0.173981765	6.090069507	0.258174731	2.487301119	0.056611145	0.161350385	0.013042594	0.00045066	0.012763639	0.003286332	0.880307226	0.045777496	10.62309101	0.02541965	0.078978554	0.000938678	0.017345819	15.83194525	1.360627238	0.000456552	0.043674546	0.002632078	0.051027896	0.01862411	5.92E-05	0.002737544	0.001390157
0	1498.718	1	2	1	2	2	1	0	0	0	0	16.76274637	15.87153712	8.13317016	0.1676574	0.105606372	0.095994232	0.258655326	0.015724867	0.425083588	0.031962514	1.573568659	0.450875689	9.49120747	0.673546241	3.576602777	0.061971657	0.127279099	0.104179828	0.003376838	0.069164862	0.009428924	1.072741042	0.094766732	13.73964537	0.075498423	0.264350284	0.014356834	0.012538024	6.88393251	0.476703684	0.000498782	0.086429559	0.015988559	0.108511886	0.213821953	3.44E-06	0.009959856	0.000563123
0	1941.117	1	2	1	2	2	1	0	1	1	0	9.91085647	11.24994811	4.013030707	0.014758342	4.66E-06	0.012171305	0.007766514	0.0111512	0.066372717	0.013025476	0.39550241	0.216118721	6.18250008	0.427223776	2.468279776	0.02764682	0.07127674	0.056933432	0.000110814	0.00161871	0.006576011	0.796021829	0.113662139	10.0895183	0.029655149	0.045930677	0.000104737	0.01508402	3.616495813	0.573874191	0.000484214	0.06270834	0.000774465	0.071290056	0.013058919	0.000337704	0.006521486	0.000631113
0	1177.832	2	2	1	2	2	1	0	0	0	1	14.15618966	16.55638979	15.40296012	0.051603383	0.00290051	0.011416684	0.022642281	0.008762659	0.0634074	0.025402187	0.560309426	0.565679251	8.186685497	0.767543333	3.44018364	0.033158259	0.193600242	0.349069217	2.50E-06	0.002216349	0.011993513	0.836965222	0.259224108	15.17692425	0.039829053	0.041001458	2.69E-06	0.016818483	14.0095855	0.683158376	0.000509622	0.063582411	0.000507161	0.079439554	0.000618685	5.04E-06	0.013650945	0.000359374
0	1308.011	1	2	1	2	2	1	0	0	1	1	14.18402829	15.32314195	14.64671334	0.121258794	0.006431494	0.01538545	0.04109274	0.013294003	0.157909584	0.0149882	0.776419963	0.378229052	8.360833327	0.635933559	3.546501097	0.060764752	0.168894288	0.216062286	0.001187111	0.012692622	0.012284462	1.003364688	0.046910129	13.86862724	0.042926716	0.042517466	0.005165729	0.024385388	12.74977531	1.334143043	0.000505196	0.059649784	0.004290941	0.109131689	0.093511993	0.001552939	0.030368958	0.002044918
1	2899.798	1	1	1	2	2	2	1	1	1	0	6.420776503	6.71453828	2.377700619	0.012084192	0.012455377	0.011797146	0.055759458	0.002509517	0.112626985	0.015815075	0.538395959	0.19896561	3.756523363	0.185633805	1.376882319	0.01957451	0.024576314	0.00674724	7.59E-05	0.010021236	0.00259952	0.36582767	0.246323123	6.15854927	0.012940264	0.013422134	6.09E-05	0.014492026	2.119533074	0.463416959	0.000454088	0.014218575	0.002914528	0.045504926	0.016670661	0.000929239	0.0091885	0.000649579
0	1079.051	2	1	1	2	2	2	0	0	1	0	9.90464844	9.281902363	6.08791381	1.14E-05	0.01093021	0.021997537	0.080832605	0.007256392	0.253512987	0.007058583	0.761519713	0.255839641	5.682753353	0.429514358	2.405505476	0.011836392	0.076879812	0.026562479	2.79E-06	0.008780718	0.00094101	0.63199119	0.120421275	8.696045153	0.015408746	0.009010237	3.06E-06	0.03469823	5.1369731	0.648603734	0.000513007	0.053765037	4.17E-06	0.018069525	2.69E-05	5.67E-06	0.004863107	7.49E-07
1	1555.807	1	1	1	2	2	2	1	0	1	0	22.16809406	28.65846774	11.42264082	1.73E-05	0.00463867	0.013073537	0.036471691	0.006099489	0.299707391	0.003015737	1.197496481	0.345493021	15.35422542	0.633899107	5.66671001	0.015597613	0.336873505	0.02645607	0.000170425	0.014658339	0.002455551	2.183631235	0.217502253	26.37445663	0.024404506	0.015981639	0.000172085	0.100440845	8.152636457	0.999474366	0.000496878	0.078648127	0.000489729	0.090476345	0.038075758	0.003637199	0.015179672	0.00328225
0	1467.291	1	1	1	2	2	2	0	0	1	0	5.292832187	4.414345573	3.099479653	0.004853556	0.005108277	0.004912198	0.019606501	0.000389971	0.093961838	0.008420393	0.251622476	0.031337604	3.740770003	0.061864375	1.052498725	0.015548036	0.038086414	0.010314395	0.001352246	0.008257037	8.61E-05	0.42002391	0.009917522	3.995734503	0.029062798	0.007374644	0.006931551	0.016979858	2.483310725	0.491657424	0.055981334	0.012930269	0.003869559	0.028044763	0.103292369	3.57E-06	1.15E-05	0.000906896
0	3467.648	2	1	1	2	2	2	0	0	1	1	12.79578375	16.15713308	7.110604427	1.11E-05	0.000345986	0.001705483	0.01582092	0.001537461	0.12353915	0.005561835	0.60691208	0.128799117	9.42698203	0.260093507	3.286177788	0.053365983	0.123393115	0.033084361	0.001132672	0.001853718	0.001052506	1.122934417	0.497851258	14.97406769	0.066210842	0.009965896	0.003786726	0.03519584	4.445286477	1.196031309	0.003497079	0.048663489	0.003168459	0.072440967	0.064652532	0.002284894	0.014021207	0.000822828
0	1827.037	2	1	1	2	2	2	0	0	1	0	13.39254853	16.29028595	4.252876	0.004123377	0.002325261	0.003905987	0.011403014	0.00231674	0.149098738	0.005033781	0.583799738	0.137709875	8.435769977	0.315931829	3.943437023	0.029926014	0.095834709	0.02167846	0.000330425	0.002660279	0.00130039	1.214477102	0.155595058	14.86905757	0.028343626	0.149625224	0.000534582	0.065148879	3.114578157	0.472899059	0.000487929	0.061415184	0.001391185	0.038411378	0.010911792	0.000835839	0.008821559	0.000895304
0	2027.368	1	1	1	2	2	2	1	1	1	1	13.60785193	16.29797378	9.39400434	0.002053551	0.001767456	0.003056676	0.037085481	0.00189103	0.127248489	0.004435456	0.524716654	0.116438085	8.77782852	0.266592773	3.70255422	0.030238256	0.157706134	0.029588756	0.000264168	0.002075233	0.001107228	1.066439602	0.124499584	14.92798837	0.025243236	0.15530704	0.000412948	0.055197977	7.885839297	1.309522273	0.000481423	0.052736078	0.001114177	0.032198628	0.008500888	0.000658086	0.007245558	0.000650907
0	1669.924	1	1	1	2	2	2	0	0	1	0	12.63011565	14.02058842	3.785099253	0.010830976	0.009258419	0.009833271	0.025319939	0.002875432	0.166310275	0.006751443	0.631459716	0.179916952	7.674255967	0.347137731	3.377797913	0.00382248	0.090952504	0.010468328	0.001218966	0.009090306	0.000506048	1.245856426	0.114512045	12.72372862	0.029216891	0.029002688	0.002000797	0.108383482	2.932430173	0.803904273	0.004930928	0.058624184	0.00385419	0.081228245	0.042800413	0.007608417	0.011730244	0.003483827
0	1300.551	2	1	1	2	2	2	1	0	0	0	5.552198653	4.94929475	3.007880739	0.034073174	0.009741176	0.012390225	0.021510476	0.004937743	0.059057225	0.013848781	0.417505046	0.245372286	3.008867841	0.414980335	1.217673113	0.035535328	0.073824695	0.01367042	2.18E-06	0.01163228	0.000196933	0.373022441	0.10121314	4.489516557	0.011759955	0.042008658	2.30E-06	0.016730517	3.006913845	0.184824359	0.000505449	0.035593373	0.001285609	0.012231745	0.002517055	4.35E-06	0.004890107	0.00059124
0	1950.335	1	1	1	2	2	2	0	0	0	0	15.10092626	15.54606919	3.926176787	0.131660775	0.031626412	0.043306925	0.097854768	0.016533392	0.283947444	0.03291537	0.913388386	0.560020631	9.15123022	0.486785381	3.307210069	0.043877764	0.085856531	0.013205791	0.000897997	0.025911244	0.003832152	1.197685897	0.125426824	13.96428006	0.042603854	0.046903063	0.003823022	0.026293082	3.126164465	0.687232855	0.000483915	0.067628428	0.006643232	0.079195798	0.07046481	0.00144292	0.028298531	0.001576706
1	2041.05	2	1	1	2	2	2	0	0	1	1	12.47331392	10.223624	3.633248177	0.054925429	0.047725233	0.039787857	0.124502126	0.003653227	0.217336839	0.026255757	1.214947287	0.307015658	6.97470476	0.418878649	2.740386841	0.010269176	0.059543443	0.017121354	0.007123444	0.036402701	0.005998231	1.191485236	0.075297054	8.602614523	0.111743321	0.058811716	0.024470477	0.009561931	2.137142823	0.314524912	0.000480982	0.045589316	0.014785485	0.149903666	0.313774456	1.80E-06	0.003702258	5.05E-05
1	1571.003	1	1	1	2	2	2	1	0	1	0	12.13929453	14.8092161	4.949379227	0.000372865	0.000201056	0.002272008	0.017311617	0.002252351	0.111874813	0.009590331	0.542952219	0.143508489	7.53593096	0.298539229	3.282790099	0.030505466	0.111935696	0.012762886	0.002125871	0.004069839	0.000351463	1.18920669	0.066331845	12.73241704	0.054349514	0.736374905	0.007593657	0.104913369	3.757694683	0.98162556	0.003970976	0.05623933	0.005234241	0.079529445	0.160563619	0.006282212	0.01743331	0.00642902
0	2498.772	2	1	1	2	2	2	0	0	1	0	4.681422933	5.601507697	1.589970452	3.29E-05	2.17E-06	0.009305728	0.004679098	0.007946556	0.063368642	0.005709965	0.16099616	0.073703873	2.934212851	0.171736995	1.158520197	0.013939522	0.05104944	0.004423047	5.71E-07	0.000109945	0.001791641	0.335684851	0.051424013	5.163814527	0.014808996	0.008873884	4.91E-07	0.015042029	1.383826417	0.625123498	0.000466455	0.042002559	1.74E-05	0.021916274	0.000142611	1.04E-06	0.00101204	1.15E-05
0	1101.973	2	1	1	2	2	2	0	0	0	0	4.885032077	4.781096927	4.555002497	0.000152953	1.47E-05	0.000560247	0.033637301	1.35E-05	0.032176638	0.010712463	0.063714012	0.004689321	3.373563747	0.001833448	0.83767217	0.028207518	0.043492842	0.032715573	2.72E-06	0.000108441	1.00E-05	0.086938971	0.00011834	4.248073467	0.009405554	0.204121625	2.97E-06	0.001086067	4.865211323	0.423737455	0.000512219	0.000127372	5.07E-05	0.000921646	0.000108805	5.52E-06	1.65E-05	6.49E-05
0	1408.787	2	1	1	2	2	2	0	0	1	0	17.77485124	22.71002967	5.410759587	1.34E-05	9.66E-06	0.085732892	0.02139417	0.056410745	0.339583529	0.012605085	0.588182648	0.252149533	11.08522307	0.83247493	4.191028703	0.031112874	0.245905227	0.009015331	5.02E-05	0.000926641	0.007117148	1.298162634	0.203206104	20.82354159	0.048243852	0.082635802	5.20E-05	0.090837664	4.788719193	0.239071194	0.000501797	0.215389262	0.000451097	0.08358646	0.003659976	3.82E-06	0.004921538	0.000497692
0	1279.704	1	1	1	2	2	2	0	0	0	0	18.21331752	17.95014456	4.717303253	0.146191665	0.024881995	0.040384885	0.095290272	0.011730068	0.394281153	0.025424382	1.240315689	0.571467132	11.10730927	0.323163762	4.224097837	0.0329517	0.080646444	0.012575226	0.004176	0.025615607	0.002403071	1.664915249	0.011309364	16.11814589	0.067718649	0.050492165	0.019603767	0.099408208	3.200215893	0.256776604	0.000506155	0.056411133	0.010539737	0.070883373	0.300930321	4.46E-06	0.013587405	0.001222366
0	1759.462	2	1	1	2	2	2	0	0	1	0	9.459348423	10.41000698	7.43270228	0.010295686	0.005361307	0.005616804	0.034489413	0.001934646	0.085516004	0.013000756	0.46975365	0.13889952	5.96557204	0.187696701	1.834274077	0.036289144	0.114131472	0.033120522	0.004332341	0.008648055	0.002649938	1.283045739	0.038539011	9.74925663	0.076999747	0.036664505	0.020198491	0.033156135	5.890518987	1.104665649	0.000490143	0.020885943	0.009143573	0.106650046	0.298571818	0.001342539	0.003088883	0.001057978
1	1651.179	2	1	1	2	2	2	0	0	0	0	5.94200434	5.672830097	2.564171772	0.001071377	0.001080917	0.004034548	0.000911279	0.004067672	0.02202077	0.017701684	0.356223505	0.209059137	3.469737263	0.390765067	1.318315051	0.050419385	0.040681265	0.042352542	0.004916805	0.003006577	0.006151711	0.467190421	0.082026243	4.942420493	0.040728658	0.053394652	0.010324679	0.001579657	2.323436861	0.330570633	0.000493713	0.037155279	0.003975013	0.067633784	0.075569181	2.86E-06	0.004072591	0.000676815
0	1324.63	2	1	1	2	2	2	0	0	1	0	10.85854052	10.53422974	2.911472857	0.024382772	0.018850516	0.022013096	0.042348907	0.007709917	0.18007111	0.008922596	0.831219922	0.387096441	5.72685389	0.701547819	2.885687419	0.027380312	0.055826649	0.00317577	2.12E-06	0.016390032	0.002584604	1.035725673	0.172213496	9.138364583	0.027729699	0.24966533	2.23E-06	0.028453479	2.282100119	0.279660091	0.001009268	0.085925031	0.003879055	0.030311364	0.040074579	0.006315306	0.029680618	0.007017828
0	1224.765	2	1	1	2	2	2	0	0	0	0	18.93405787	21.28645943	6.242795687	0.077430722	0.082279566	0.061191079	0.156920926	0.004265568	0.417545667	0.017678685	1.332970256	0.356134559	11.92228729	0.506206234	4.966373237	0.034635033	0.113307016	0.008592136	2.37E-06	0.049797693	9.10E-06	1.420397688	0.165963194	19.43935235	0.037485957	0.090072794	2.54E-06	0.065001059	4.49414173	0.560167153	0.000508022	0.086367364	0.006760832	0.033058095	2.24E-05	4.76E-06	0.004214473	5.94E-07
0	1510.032	1	1	1	2	2	2	0	1	1	1	14.45564429	14.7523835	8.122965867	0.006784194	0.00682714	0.012544082	0.058668943	0.010832608	0.141204927	0.020597522	0.884498418	0.361388902	8.599127387	0.592206798	3.333207556	0.043942255	0.139068295	0.033743322	0.004705011	0.013753057	0.01052499	1.471031448	0.187528007	13.19860643	0.071027397	0.063557084	0.017797807	0.069061509	6.80775788	0.979755077	0.000498404	0.058907603	0.008771721	0.17523563	0.273801598	0.002841423	0.011726952	0.003273811
0	1151.259	2	1	1	2	2	2	0	0	1	0	10.49668007	11.2488129	2.97547516	1.27E-05	1.37E-05	0.032001355	0.009406951	0.022362822	0.106233641	0.018066903	0.534778742	0.397220028	6.146171337	0.793823876	2.604193961	0.029761253	0.089109369	0.01278417	2.57E-06	1.29E-05	0.012252083	0.820292933	0.023036057	10.0609282	0.031833654	0.020239361	2.79E-06	0.044167049	2.561428178	0.194371095	0.00051053	0.104384288	3.85E-06	0.084400905	2.46E-05	5.20E-06	0.008873728	6.68E-07
0	900.53	1	1	1	2	2	2	0	1	1	1	21.67301345	29.75166258	8.21823911	5.20E-06	0.000609501	0.182832937	0.028468576	0.109260398	0.583492467	0.009796316	0.537287466	0.14090993	13.68631375	0.94628989	4.448177353	0.052717115	0.478258352	0.157579351	3.41E-06	0.008674754	0.002344136	1.80920774	0.046868472	28.42250916	0.053705491	0.040481872	3.85E-06	0.151746258	7.65459388	0.683990968	0.00051918	0.316241525	0.00158472	0.088936099	0.006000023	7.02E-06	0.001621752	0.002234875
0	2666.231	1	1	1	2	2	2	0	0	1	0	10.85412613	13.13281253	21.2021314	0.013095178	0.009054099	0.019954436	0.040429479	0.011279445	0.166206113	0.012442764	0.53389211	0.176108569	6.511621797	0.316357076	2.600507342	0.024815479	0.194113928	0.013462385	0.000687042	0.007950243	0.004129259	0.960725766	0.215660294	11.79974297	0.032117901	0.088924322	0.001861638	0.029372461	17.70119666	2.057650949	0.00046125	0.061812549	0.002315533	0.059204882	0.032013554	0.000306997	0.005677158	0.000240174
0	1895.13	1	1	1	2	2	2	0	1	1	0	14.46840306	19.48230243	7.81599599	0.000509213	4.96E-06	5.70E-06	0.003185674	0.001601664	0.139399987	0.0080908	0.572072547	0.05040689	10.78083637	0.151796466	3.872884847	0.024604773	0.102824288	0.009919087	0.003966302	0.004652749	0.001083793	1.726067093	0.012851768	17.61563243	0.095577987	0.043171593	0.016558535	0.129071429	4.334125457	0.33125805	0.000971416	0.055388173	0.011577596	0.123644468	0.344039224	0.007934293	0.034477372	0.006579906
0	1972.031	1	1	1	2	2	2	0	0	1	0	14.17823163	14.16093025	5.172836587	0.062402516	0.01516297	0.018414706	0.093779417	0.007000417	0.195491719	0.01156077	0.979438404	0.391366311	7.68631387	0.72648041	3.702683563	0.022662213	0.124277916	0.021495932	1.03E-06	0.013935253	0.000239745	1.205587556	0.054075536	12.68164002	0.027371025	0.031142947	9.68E-07	0.03341614	4.66729641	1.305750994	0.001932847	0.09135449	0.002384967	0.031426487	0.004675281	0.000156226	0.007453719	0.000447557
0	2032.655	2	1	1	2	2	2	0	0	1	0	15.22902306	15.07871488	4.511206037	0.031834475	0.029848784	0.024893512	0.089845283	5.26E-06	0.293212661	0.01091684	1.065112848	0.101810859	9.107795277	0.065329681	4.101474963	0.015052034	0.088811626	0.087175795	0.00115049	0.026893834	0.0057803	1.224977153	0.026781728	13.45067648	0.022957954	0.263737679	0.00173366	0.041704219	3.72923863	0.962807295	0.000481253	0.014382302	0.007263119	0.035227701	0.04055523	0.008113785	0.00959011	0.002199324
0	2403.186	1	1	1	2	2	2	1	0	0	0	10.20650156	10.76956828	3.42275027	0.037731488	0.028810353	0.038631316	0.101633926	0.013279304	0.246182071	0.020028295	0.751352498	0.267149671	6.009057807	0.303927433	2.195759607	0.043975336	0.078922162	0.00950221	0.000644796	0.0210391	0.002075929	0.618814459	0.07721375	9.820288937	0.023526053	0.019667126	0.000974401	0.019673084	3.128842399	0.187695516	0.000469452	0.060193987	0.003945624	0.038770789	0.013932789	0.000517499	0.005892014	0.002860523
1	2065.43	1	1	1	2	2	2	1	1	1	0	15.14734888	15.20555308	3.89059119	0.002382865	0.0047535	0.011042277	0.034548804	0.00534048	0.188538327	0.008081833	0.946460189	0.24368107	8.837692233	0.472260257	3.973168847	0.043622548	0.137265027	0.013514582	0.003496165	0.006595446	0.001112141	1.307174318	0.16295765	13.67417583	0.082443595	0.057563837	0.009503293	0.055627915	2.848354432	0.875529941	0.000480197	0.088434562	0.004514681	0.133041925	0.148098599	0.015837952	0.047772433	0.011669566
0	2383.555	2	1	1	2	2	2	0	1	1	0	8.800564597	8.099376613	2.018723427	0.017994376	0.018329473	0.016762475	0.063697392	0.000659002	0.246538051	0.008502834	0.732546529	0.096255298	5.02451355	0.128466095	2.198075285	0.029217061	0.047404439	0.00497834	3.38E-05	0.01623853	0.001155857	0.660215802	0.079822564	7.297508917	0.016977982	0.031644674	2.96E-05	0.023848817	1.768298356	0.766048173	0.00047007	0.025965353	0.001922628	0.020994491	0.009326235	1.19E-06	0.000674998	9.39E-08
0	1149.481	2	1	1	2	2	2	0	1	1	0	23.88281297	23.34630555	5.321124497	7.70E-06	1.38E-05	0.005074569	0.043198047	0.004603778	0.057453827	0.00701936	1.064155972	0.232166423	14.13012438	0.37722976	7.731791733	0.039599944	0.053032718	0.07054213	2.58E-06	0.015146451	0.00057997	1.454861257	0.032843478	21.76319793	0.023530246	0.065217129	2.79E-06	0.00625741	4.46572065	1.128479722	0.000510591	0.040381993	0.001336214	0.012789633	0.074063795	0.011814411	0.031639913	0.012531952
0	3078.619	2	1	1	2	2	2	0	0	0	0	12.2677297	14.72040392	4.240397493	0.001321441	0.000882993	0.016395341	0.010273827	0.015613967	0.140594337	0.006819912	0.397946827	0.12432313	7.77205411	0.308877633	2.692573276	0.075171873	0.151607877	0.024601173	0.000263589	0.0016643	0.002947098	1.285190571	0.324113841	13.90775602	0.030516845	0.053838909	0.000693244	0.050330443	3.73985392	1.026377722	0.000448679	0.084547907	0.001117943	0.072765943	0.01582211	0.000466637	0.004846566	0.000620816
0	2690.745	1	1	1	2	2	2	0	1	0	0	22.90573449	29.64464037	6.21673441	0.013274013	8.68E-05	0.071975139	0.031990922	0.061524687	0.489892528	0.01252651	0.693830505	0.287522745	14.51630546	0.866943776	5.092248893	0.022262292	0.361170756	0.010618518	0.001145113	0.001369519	0.0037227	1.798784026	0.310349352	27.03049645	0.080805098	0.275629552	0.00352777	0.101544408	4.97213583	1.566974573	0.000460493	0.295158638	0.002054749	0.100521729	0.049529958	0.000670827	0.007806756	0.000426917
0	1435.986	1	1	1	2	2	2	0	0	1	0	20.53468909	22.05300246	5.59033894	0.00089458	0.000604702	0.012507829	1.14E-05	0.012052375	0.223847037	0.011942004	1.271534894	0.596544325	11.12438007	1.183275061	5.930231853	0.068367719	0.126008814	0.008973876	0.006399097	0.009477634	7.68E-06	1.985480533	0.083591171	18.81010869	0.092861648	0.839942061	0.022817959	0.068374824	3.74115533	0.738952821	0.004007063	0.160365414	0.008510851	0.11602934	0.322579812	3.70E-06	0.011986475	4.24E-07
0	982.8321	2	1	1	2	2	2	0	0	0	0	22.63788187	19.91782544	4.067743017	0.210890854	0.143239495	0.107514124	0.246497543	0.010901783	0.462827989	0.023891729	2.0082314	0.647307765	11.93005776	0.952108847	6.34607094	0.029050974	0.089616894	0.017927754	0.000323235	0.093330379	1.10E-05	1.521090727	0.131992629	18.12468028	0.029673829	0.009999617	0.000360096	0.03954864	3.204599537	0.423242535	0.000516325	0.10510582	0.011532281	0.034572071	0.03839261	6.36E-06	0.010690468	8.73E-07
1	1609.091	1	1	1	2	2	2	1	1	1	0	15.3934257	17.59350006	4.42051677	2.53E-06	7.34E-06	0.004337057	9.65E-06	0.00433412	0.164605357	0.010113881	0.68569393	0.214263687	9.22425151	0.495543892	4.43974703	0.011871241	0.124648127	0.016063608	8.03E-05	0.005441677	6.68E-06	1.390090778	0.199684413	16.20902264	0.033862988	0.015647772	8.03E-05	0.078328379	3.640462637	0.484022495	0.000495107	0.08252182	2.32E-06	0.098149052	0.007228949	3.01E-06	0.004333686	3.22E-07
0	1608.232	2	1	1	2	2	2	0	0	1	0	19.57716978	22.06546393	3.92181587	0.000650425	9.55E-05	0.004341619	9.65E-06	0.004337895	0.259676453	0.004570092	0.883509142	0.2455106	11.50211251	0.564013147	5.94363659	0.024287469	0.124385082	0.001057524	0.000663014	0.003311703	6.69E-06	1.780763416	0.189672114	20.18301864	0.044680256	0.014705182	0.00094998	0.080190153	2.993442721	0.932312241	0.011883247	0.111936683	0.000431948	0.056392115	0.02705719	3.01E-06	0.004337345	3.23E-07
0	1238.465	2	1	1	2	2	2	0	0	1	0	8.355535137	5.213605217	2.257005191	6.12E-06	1.22E-05	0.015928313	1.39E-05	0.014723622	0.080005065	0.006390873	0.721728048	0.638703731	3.79735805	1.181774175	1.874457808	0.014772454	0.026749857	0.014543812	2.34E-06	0.002765869	6.75E-05	0.517340446	0.192189075	4.457159403	0.010315428	0.003337367	2.49E-06	0.007275671	1.902763265	0.180800995	0.056846274	0.11042811	0.001089646	0.023082173	0.007632809	4.69E-06	0.014553454	0.002483648
0	1703.539	2	1	1	2	2	2	0	0	0	0	9.56312181	7.53611895	5.494068683	0.00028609	6.45E-06	0.018030184	8.79E-06	0.018379552	0.020176805	0.00344876	0.992153522	0.879245789	3.322723951	1.567196331	2.557043562	0.05660453	0.05554542	0.027168221	0.000144497	0.000665331	0.000724923	0.648250859	0.058767017	6.55183084	0.01299126	0.009824232	0.000142253	0.021320133	4.475269577	1.092223572	0.000491983	0.14716677	0.002801873	0.054648591	0.064726074	0.006511024	0.04317202	0.006071389
0	955.675	1	1	1	2	2	2	1	1	1	0	12.74268112	13.88147657	3.49108705	1.26E-06	1.80E-05	0.042456362	0.009389919	0.028833581	0.125861719	0.022272949	0.690484443	0.530619844	7.1968041	1.04720985	3.266581646	0.030020805	0.090642616	0.009233169	3.20E-06	1.65E-05	0.016382632	0.983102168	0.066488263	12.19551509	0.040247647	0.078517041	3.59E-06	0.030570783	3.204027803	0.231652323	0.000517265	0.132644744	4.78E-06	0.102552684	3.14E-05	6.57E-06	0.01228984	9.11E-07
0	2627.076	2	1	1	2	2	2	0	0	0	0	6.510268883	6.915847803	6.980130767	0.006335135	0.006220621	0.010340115	0.02518242	0.005379647	0.069749808	0.020162527	0.371347672	0.351723961	3.508279187	0.351579778	1.535851713	0.023173963	0.071790288	0.005960748	0.001132968	0.00491321	0.003747407	0.539609124	0.146348033	6.274361347	0.019653828	0.009001531	0.00152528	0.009961236	5.83501866	0.919549867	0.000462462	0.035764022	0.001450508	0.053882529	0.02277085	0.000402106	0.002081766	0.000164111
0	4038.719	1	1	1	2	2	2	0	0	1	1	9.27754659	9.884361687	3.605243463	0.001288664	0.000914091	0.005704948	0.007215483	0.006022907	0.078945725	0.007145872	0.373984955	0.120811619	5.699302687	0.167721041	2.064633793	0.010719548	0.100590054	0.012664751	0.000852487	0.001284428	0.001206767	0.913951239	0.284751836	9.46409719	0.03482361	0.010916179	0.00145161	0.028921248	3.03535672	0.678113053	0.000420724	0.043840502	0.001270209	0.07803079	0.024298261	0.000248604	0.000821358	6.41E-05
0	2443.626	1	1	1	2	2	2	0	0	0	0	12.8497182	13.9931113	10.05753276	0.019287212	0.027197611	0.037931279	0.091426893	0.0150222	0.235622339	0.028301229	0.849233599	0.462833542	7.221004473	0.494454755	2.883166712	0.016879288	0.131305403	0.017634485	0.000685452	0.020971659	0.004416328	0.915487927	0.04787366	12.55472267	0.033440509	0.073019485	0.001522695	0.025313652	8.523984463	1.362786124	0.000468181	0.072646648	0.00399023	0.073126328	0.027875701	1.11E-06	0.003936382	0.000134067
0	2627.31	2	1	1	2	2	2	0	0	0	0	9.227142497	9.41153161	2.314131251	0.026339753	0.021149815	0.030294542	0.075926047	0.01173328	0.200290346	0.01615842	0.694406813	0.230711359	5.20824185	0.342493469	1.997678658	0.061741016	0.069748867	0.007587988	0.000296039	0.016024664	0.003810903	0.603564406	0.052010195	8.342031313	0.02316434	0.09229936	0.000402834	0.020186333	2.024830178	0.564868888	0.000462455	0.062039845	0.002795291	0.047859951	0.005590073	8.93E-07	0.003286445	9.68E-05
0	3313.49	2	1	1	2	2	2	0	0	1	0	7.786710467	6.599694483	2.700230493	0.014246623	0.017330603	0.017055426	0.085470201	0.001269635	0.251607452	0.014749336	0.862166858	0.093219412	5.05798781	0.053968734	1.542133251	0.015888954	0.044334009	0.008497736	0.00035582	0.016077892	0.001358757	0.430347392	0.152446244	5.97989096	0.02409348	0.07502714	0.001293053	0.018725923	1.720769643	0.321884221	0.000441674	0.004798996	0.003620741	0.027752041	0.025589152	0.000845467	0.004147419	0.000490434
0	1524.094	1	1	1	2	2	2	0	1	1	0	19.63032199	27.41117816	7.44275135	0.002168446	7.29E-05	0.099515039	0.027156765	0.066020978	0.422613697	0.005714587	0.565303575	0.143665611	12.7642235	0.682295667	4.522509273	0.038416269	0.328686385	0.04506909	0.000692158	0.00065479	0.002588297	1.622623359	0.051638911	25.63829	0.049091324	0.06246582	0.001285991	0.093112897	6.230441183	1.093457542	0.000497935	0.23918306	0.002519522	0.091186871	0.045901972	0.001806426	0.007030917	0.008605198
1	2003.832	1	1	1	2	2	2	1	1	1	0	14.04674155	19.044562	3.928420587	0.001890267	4.28E-06	0.054448177	0.015724259	0.040108428	0.289322427	0.001988692	0.372437188	0.031137343	9.152226253	0.370874012	3.19179507	0.047266378	0.217545264	0.00535404	0.001196403	0.000555283	4.87E-06	1.194585316	0.00431426	17.67373988	0.038449861	0.259890778	0.002785117	0.153228943	3.146989423	1.090359941	0.000482183	0.159319415	0.001800772	0.048296108	0.046923291	1.88E-06	6.81E-06	1.72E-07
0	1133.927	1	1	1	2	2	2	0	0	0	0	11.86315981	15.68415338	6.325927923	0.034697106	0.028646043	0.024435758	0.068555307	0.003431913	0.204731166	0.011796402	0.762388329	0.171367256	8.268546733	0.319925269	2.982821344	0.01197572	0.073943655	0.011424266	0.005324122	0.021629956	0.000352354	1.156068144	0.02022639	13.54491618	0.035261511	0.853813808	0.010002967	0.038525936	4.206288203	0.449217147	0.000511124	0.0511357	0.007001162	0.050260569	0.076457448	0.00219476	0.013759616	0.004324824
0	2820.677	1	1	1	2	2	2	0	0	1	0	9.850301233	12.7567004	10.79107305	0.014308332	0.000632843	0.004630163	0.011380893	0.004543496	0.052985003	0.018764349	0.249167815	0.333602968	6.53138357	0.252587711	2.197169607	0.033286779	0.107177322	0.072620369	0.000624833	0.001335924	0.001374876	0.709002298	0.050193002	11.31414925	0.023854782	0.358006328	0.001657361	0.010794003	9.42825978	0.681618367	0.000456501	0.024508272	0.001620635	0.055106591	0.025335637	7.09E-07	0.004724244	2.63E-05
1	1975.522	1	1	1	2	2	2	1	1	1	0	22.14164153	25.16991212	5.749332703	3.06E-05	4.44E-06	0.000923221	0.000700464	0.000996527	0.150731146	0.00402265	0.834078467	0.078252026	13.65445501	0.207413968	6.872313527	0.033516119	0.12396997	0.108767945	5.33E-05	0.004211393	0.000951315	1.740049899	0.072349312	22.82899197	0.034075886	0.498151238	5.01E-05	0.119867223	4.449732887	1.485500751	0.00386479	0.050161057	0.003926907	0.051842457	0.040661158	0.011007044	0.025662748	0.00606652
0	1247.212	2	1	1	2	2	2	0	1	1	0	11.69782336	13.3525297	4.546759997	0.001602127	0.000626444	0.008819686	0.038426569	0.008167651	0.046802036	0.020379533	0.709506469	0.385645012	6.801747337	0.681821629	3.013497143	0.029852682	0.060982909	0.022395135	0.006224897	0.005126139	0.012121346	1.240298411	0.109148878	10.67099549	0.07910632	1.007397416	0.023179383	0.014982969	3.095564409	0.195385317	0.000507259	0.072626077	0.01013186	0.141957288	0.331225048	4.64E-06	0.008075449	0.002073874
0	3122.462	2	1	1	2	2	2	0	0	0	0	7.950020407	8.377170293	2.04858844	0.011895893	0.010760807	0.020483068	0.045878492	0.010727659	0.170085252	0.013414753	0.520724312	0.155784961	4.65543638	0.269777585	1.704117743	0.058415521	0.075578681	0.008651227	0.000333123	0.008725013	0.002746996	0.504511767	0.115083139	7.576697477	0.023512694	0.053631511	0.000397068	0.023586963	1.759901566	0.244987504	0.000447363	0.061655713	0.002150387	0.04189222	0.007101984	0.00035619	0.005232261	0.000265564
0	2553.456	1	1	1	2	2	2	0	1	1	1	12.20193056	13.53875162	3.50364675	0.019327227	0.013926092	0.013876104	0.050816319	0.0027003	0.11847865	0.059884075	0.703538631	1.085073156	6.174407973	0.691183961	2.617101989	0.097943854	0.057776437	0.023152923	0.000419347	0.011475618	0.004197089	0.99848637	0.342828531	12.21806059	0.026324245	0.295916348	0.000526316	0.022007056	3.040761604	0.885276606	0.000464749	0.027750682	0.002373639	0.08277331	0.0168566	5.95E-05	0.00353376	0.000342001
0	1553.616	1	1	1	2	2	2	1	1	1	0	11.24640382	12.30843482	3.47894215	0.034793756	0.006989746	0.033737041	0.04536986	0.019483772	0.164801084	0.010143634	0.413529709	0.10812994	7.31193924	0.317994702	2.606100108	0.036275815	0.109055451	0.011990222	0.001313353	0.006402683	0.002785993	0.790456288	0.023314887	11.40581034	0.043653061	0.022086118	0.006288079	0.042945721	2.627426117	0.356724339	0.000496951	0.084581486	0.004549905	0.059656031	0.103823717	0.001158371	0.012668352	0.001580983
1	2129.95	1	1	1	2	2	2	0	1	1	0	18.23843577	22.00591427	5.97866247	0.003455762	0.002978181	0.003863597	0.007947335	0.001704297	0.229654883	0.008061946	0.742613326	0.106661463	11.10405726	0.327920106	5.290139397	0.012082734	0.19227672	0.136068241	0.000112174	0.004902334	4.40E-06	1.702558749	0.142732869	20.30396821	0.053278208	0.009166659	0.000102642	0.105270479	4.9882913	1.427363583	0.000478126	0.08228411	0.00059159	0.06409044	0.03665493	0.005822514	0.001731952	0.002895988
0	1511.065	1	1	1	2	2	2	0	0	1	0	2.590137752	2.393673605	0.801148387	0.035554005	0.015059359	0.011866271	0.036866226	0.000373048	0.067621114	0.002352399	0.240702316	0.040437728	1.585303044	0.026175202	0.571628286	0.011128996	0.022380012	0.002380082	1.72E-06	0.013225023	7.23E-06	0.210227883	0.010071975	2.160866312	0.002143562	0.006062424	1.75E-06	0.059214911	0.521833021	0.129330172	0.000498369	0.001166446	0.001745259	0.016211325	0.003055559	3.39E-06	1.10E-05	0.000422936
0	2550.076	1	1	1	2	2	2	1	1	1	0	19.03232199	21.26596516	5.600237453	0.007032317	0.006859647	0.008327522	0.022246305	0.003752302	0.205438454	0.009069648	0.952282786	0.224294135	11.83799661	0.486945195	5.3639863	0.071845208	0.135235128	0.023030474	0.001385573	0.008327664	0.000568429	1.726372459	0.475015987	19.46556232	0.060246201	0.014910617	0.003398654	0.085331399	3.90619799	0.615434783	0.000464854	0.089948389	0.003913973	0.10209033	0.060599868	0.006595839	0.014675878	0.002342218
1	1196.541	1	1	1	2	2	2	1	1	1	1	14.87813183	17.24171532	8.260575393	1.16E-06	1.29E-05	1.34E-05	0.076488991	1.23E-05	0.091757124	0.010693117	0.719525036	0.060697302	9.472492727	0.139483414	3.88227856	0.036472049	0.12401541	0.03244049	0.00738301	0.007744018	0.003797596	1.707935813	0.037604004	14.13603529	0.132564866	1.103018612	0.039370834	0.020086585	5.484652597	0.280832954	0.000508984	0.050870446	0.029456352	0.141970612	0.786358497	0.036529594	0.136969899	0.039999393
1	3147.797	2	1	1	2	2	2	0	0	0	0	5.65350189	7.3805492	2.624407571	0.015281681	9.28E-05	0.013976713	0.003253116	0.012618093	0.113005611	0.003528339	0.128912506	0.028558425	3.66648343	0.179352931	1.124637087	0.069600729	0.093174192	0.005459988	0.000604478	0.00032787	0.000528686	0.369526719	0.029870193	6.514697043	0.019750798	0.25523016	0.000779686	0.021816079	2.164669726	0.822781453	0.000446604	0.068001147	0.000452206	0.025991726	0.007636461	4.80E-07	0.005326519	6.25E-05
0	1340.013	1	1	1	2	2	2	1	1	1	0	13.14399523	17.73775221	10.38879183	5.11E-06	1.06E-05	1.12E-05	1.26E-05	1.06E-05	0.131609519	0.017435098	0.474037976	0.033112592	8.478998587	0.141187525	3.15383274	9.69E-05	0.261280398	0.482189631	0.006235427	0.006447118	8.30E-06	1.222812878	0.011667676	16.49785795	0.123713682	0.011914989	0.032668078	0.035676574	8.59073067	0.425587818	0.008065828	0.046349912	0.012441134	0.088671093	0.465023621	4.15E-06	1.31E-05	4.94E-07
0	1836.314	1	1	1	2	2	2	1	0	1	0	13.10485951	16.33802304	4.936546067	0.00165504	0.000782229	0.033468804	0.014679542	0.024793059	0.162841048	0.012960049	0.532900432	0.245103851	8.040626733	0.600961905	3.107857764	0.03592579	0.140556826	0.014729657	0.001347002	0.003013231	0.007391251	1.190915516	0.075009758	15.05922657	0.051616505	0.026556946	0.004896419	0.043194801	4.123560327	0.811994628	0.000487626	0.120129209	0.003756184	0.099728144	0.086662722	0.00187141	0.010208551	0.002044892
1	1990.399	1	1	1	2	2	2	1	1	1	0	24.42769861	25.80732856	6.963543447	1.71E-06	4.35E-06	0.006345944	0.025439283	0.0068713	0.151493775	0.003985025	1.123692278	0.368589452	14.16912106	0.708782835	7.490937017	0.075497414	0.119071448	0.065979218	1.01E-06	0.000667517	8.37E-05	1.742692659	0.274692142	23.75638304	0.029854315	0.14322446	9.45E-07	0.049967953	5.734007477	0.850789346	0.003860939	0.095607944	0.000403368	0.043091456	0.011086583	0.001337337	0.010502414	0.001179803
0	2456.823	2	1	1	2	2	2	0	1	1	1	8.129237197	10.59736765	6.135667653	0.001339338	3.04E-05	0.013984815	0.014705307	0.011375566	0.096245471	0.003809364	0.203887438	0.052045187	5.341282043	0.18565844	1.732077654	0.032059368	0.152407978	0.166802618	0.001147242	0.000217323	0.001278248	0.408349176	0.071161722	9.977943687	0.036417309	0.04099531	0.00349962	0.017060609	5.53591283	0.767890793	0.000467768	0.055959911	0.001643679	0.044390547	0.042321497	0.000183579	0.000828904	0.002410879
0	3021.04	1	1	1	2	2	2	1	0	0	0	14.62035725	13.50937247	3.406150473	0.012630923	0.012308622	0.016470719	0.052824037	0.012294125	0.148113429	0.030052136	0.800843024	0.480731011	8.131752313	0.370879453	3.637890723	0.059459434	0.080370527	0.009911407	6.63E-05	0.013805237	0.002808913	0.978250059	0.022497805	12.43519613	0.023773128	0.027645212	5.21E-05	0.04305643	3.114315719	0.884593294	0.000450414	0.039493669	0.001917988	0.11253589	0.009668297	0.000214972	0.003597055	0.000136025
0	2224.997	1	1	1	2	2	2	0	1	0	0	9.716553773	11.15603728	7.479405843	0.014135949	0.004004269	0.009432566	0.013789628	0.005210218	0.071004768	0.011631973	0.381238405	0.248121896	5.927351677	0.180702397	2.176360291	0.056185788	0.117879144	0.051082287	0.001306315	0.003418297	0.000974702	1.079134532	0.029380587	10.59344706	0.019401014	0.027135057	0.00253585	0.037656074	6.449314473	1.56295027	0.00047509	0.026265935	0.002471188	0.060690857	0.04835773	0.001205668	0.006108945	0.000902122
0	2109.965	1	1	1	2	2	2	0	0	0	0	12.4187757	13.69405114	4.090520483	0.042478556	0.019857246	0.038416703	0.078644571	0.019120133	0.282299968	0.024561245	0.737024206	0.476203187	7.202703447	0.459023945	2.689775625	0.025644782	0.104978936	0.022780018	0.000596473	0.017063698	0.003357865	0.809526903	0.141839502	12.39075598	0.024329198	0.138616184	0.000763568	0.045982108	3.56132913	0.660986689	0.000478766	0.076339145	0.002480803	0.062027428	0.019316154	0.000745383	0.00548968	0.000470329
0	2234.47	1	1	1	2	2	2	0	0	1	0	8.73371994	9.61338757	5.461816243	0.01442637	0.003878094	0.009790133	0.037567827	0.005602035	0.07143064	0.015799301	0.399668316	0.226625122	5.42034771	0.196785901	1.812455445	0.07350373	0.089332815	0.039888956	0.003205758	0.005251418	0.000594673	0.689737569	0.046238605	8.284408847	0.056071271	0.429321918	0.01222327	0.012089555	4.37039807	1.096750824	0.000474789	0.029249048	0.005570159	0.078330439	0.129109215	0.001439578	0.002127932	0.000996895
0	3081.392	1	1	1	2	2	2	0	1	1	0	6.888817747	7.72005198	4.791116863	0.003835772	0.001740669	0.004330037	0.021714297	0.002612158	0.069550569	0.008951171	0.343073719	0.133391199	4.26686979	0.109538369	1.432490239	0.050562295	0.077688899	0.04435608	0.001106354	0.00274842	0.000895148	0.636746571	0.046912912	6.88045831	0.030137028	0.191864317	0.003098454	0.013919405	4.01394846	1.350979248	0.000448596	0.016324591	0.002350142	0.056063876	0.036800272	0.001339172	0.004308577	0.002416995
0	4906.495	1	1	1	2	2	2	0	1	1	0	11.29301509	13.78856226	2.418052463	3.94E-05	4.18E-06	0.011020445	0.005939959	0.014831511	0.197779638	0.001900475	0.25525408	0.031460999	7.411934987	0.259176617	2.517636751	0.052666634	0.167023876	0.009407134	9.21E-05	6.60E-05	0.000618382	0.712785638	0.176958635	13.02097849	0.045475598	0.016883763	0.000149919	0.038040242	1.904062958	0.411256063	0.000396959	0.125067666	0.000158169	0.043361623	0.002475982	4.77E-05	0.000532179	1.12E-05
0	1317.157	1	1	1	2	2	2	1	0	0	0	18.38100131	22.98907169	9.73659593	5.39E-06	0.000918764	0.001320292	0.039713805	1.09E-05	0.240235671	0.008848335	0.745347396	0.050744114	11.55320747	0.20900894	5.039824873	0.010139007	0.276181915	0.130209889	0.003198343	0.012986072	0.004241357	1.907346589	0.020661027	21.07285013	0.078793077	0.023658029	0.016822297	0.066349315	7.849166993	0.699021712	0.001009774	0.069091763	0.011650734	0.077191912	0.239230269	4.27E-06	0.003046951	0.002431241
0	4873.328	1	1	1	2	2	2	0	1	1	0	8.988091993	8.105803403	2.571719245	0.001179401	0.002097188	0.002819904	0.020007805	0.000409031	0.130880604	0.004299026	0.559863009	0.058724708	5.52055255	0.108056286	2.365734125	0.043244635	0.047870891	0.000954539	7.73E-05	0.003226081	0.000723937	0.584101966	0.074663126	7.51065838	0.024325115	0.002406206	0.000216241	0.028203938	1.927028109	1.268345567	0.000397842	0.023733943	0.000914655	0.030288056	0.005920698	0.000230549	0.003311873	7.65E-05
0	1211.546	1	1	1	2	2	2	0	1	1	0	12.80249449	12.83359162	3.694606267	0.014756646	0.012221141	0.021693244	0.029524348	0.012113691	0.168428781	0.008080506	0.943558095	0.50494317	6.57361361	0.95212097	3.51148086	0.027380208	0.093208417	0.006554039	0.000125177	0.012863306	0.001269103	1.202890407	0.238618507	11.14654433	0.031898267	0.279579737	0.000134086	0.039018079	2.907919776	0.481811999	0.002033889	0.113498845	0.006720286	0.057995771	0.090829797	0.01506882	0.056640878	0.015610884
0	2986.162	1	1	1	2	2	2	1	1	1	1	6.938791453	9.65382872	8.422068667	0.005311074	0.000315527	0.003252822	0.017311885	0.004068315	0.056807987	0.012111905	0.241354296	0.205144846	4.37094184	0.17658509	1.453041007	0.036134681	0.102321479	0.052333662	0.000603418	0.002487152	0.001424046	0.534079636	0.113089257	9.11071581	0.0239301	0.026063111	0.001790241	0.027206299	7.23458434	0.571502404	0.000451468	0.019304288	0.001797097	0.059436457	0.029488037	0.000882855	0.002190362	0.000597433
0	1292.439	1	1	1	2	2	2	0	0	1	0	15.53313539	17.51519312	4.819638307	0.022306977	1.13E-05	0.045501721	0.010909509	0.036664758	0.164054599	0.016639723	0.661857099	0.380017841	9.174048517	0.818674424	3.82492609	0.040469062	0.17295025	0.019460181	0.000228723	0.00536532	0.011249661	1.436435803	0.294450185	16.13105778	0.037166743	0.041827293	0.000241625	0.088000353	4.39927344	0.525189682	0.000505724	0.13426431	0.00171062	0.12704395	0.038828104	0.001582071	0.017590686	0.001796764
0	2159.713	2	1	1	2	2	2	0	0	1	0	11.75659401	10.42204934	3.826343953	0.114398105	0.024323368	0.025525078	0.074303537	0.005787789	0.271876183	0.013426936	1.079427433	0.361185163	5.97390093	0.61022893	3.021407148	0.056023553	0.089502267	0.054853309	8.35E-07	0.02160716	0.001084781	0.796432574	0.109864127	9.483810133	0.026191832	0.007079798	7.60E-07	0.025871901	3.256548807	0.842203891	0.000477173	0.073689482	0.002551235	0.029620816	0.011220161	0.002809656	0.00588715	0.002272391
0	987.4169	1	1	1	2	2	2	1	0	1	0	12.17684747	13.78947434	3.448872893	0.001097703	0.000894056	0.028717541	0.021624042	0.017292771	0.124704436	0.006097461	0.393185506	0.093890508	7.664506057	0.262445114	2.910260562	0.007962398	0.112017946	0.006105828	0.003376632	0.002083149	0.004539406	1.188162179	0.030905342	13.24826548	0.0277124	0.043470596	0.006309296	0.028665944	2.783259793	0.430844502	0.000516166	0.068997419	0.011513806	0.085764789	0.122438145	0.009107333	0.053814315	0.014813326
0	1214.357	1	1	1	2	2	2	0	1	1	0	12.47287719	14.5528675	8.77136103	0.059026504	0.042385511	0.053020615	0.084017986	0.016152205	0.203213805	0.02024686	0.763391961	0.239303301	7.453751263	0.446001961	2.619524498	0.031403968	0.213652251	0.3417234	0.006145653	0.03020113	0.004991566	0.924360787	0.109782614	13.27678844	0.082625965	0.060507185	0.023847856	0.017179593	7.535870893	0.504280542	0.000508377	0.075188503	0.012217433	0.092348199	0.310355501	4.82E-06	0.003574439	0.000339081
0	2698.475	1	1	1	2	2	2	0	0	1	1	17.31077094	21.83518006	4.55790511	0.000204552	0.00042626	0.047337205	0.031352777	0.040417219	0.355510296	0.00737529	0.478368074	0.105614883	11.0408814	0.467660611	3.966602887	0.07981414	0.257611852	0.005558066	5.94E-05	0.000653753	0.000844088	1.253435603	0.00519788	20.65688721	0.047454129	0.011879831	0.000112085	0.077909188	3.84609996	0.758042876	0.000460255	0.191856504	0.000102571	0.055830173	0.002159677	1.26E-05	0.000392536	2.32E-05
0	2522.988	1	1	1	2	2	2	0	1	1	0	6.82295977	9.34213958	4.730198713	0.001488636	2.78E-05	0.012896986	0.020788835	0.010637742	0.087285299	0.003646237	0.185893392	0.049245573	4.440675403	0.175655377	1.418085886	0.014688656	0.143220698	0.158675011	0.001056247	0.000196069	0.001212131	0.385290103	0.069549111	8.755341013	0.034944438	0.060499609	0.003193798	0.016151759	4.163061663	0.460386863	0.000465698	0.053188051	0.001513458	0.042263359	0.038704182	0.00016964	0.000776738	0.002169941
0	2116.787	2	1	1	2	2	2	0	0	1	1	10.13962737	10.75779818	6.251941367	0.002181545	0.001929672	0.001957379	0.03854601	0.00419358	0.078553258	0.005235461	0.338978034	0.044360305	6.452920537	0.058456486	2.765741999	0.011036935	0.044296376	0.050583295	0.000523643	0.004606679	0.000959762	0.438280953	0.059721971	9.87593075	0.019924597	0.135071843	0.000777764	0.015863021	5.955591713	0.651411773	0.000478548	0.013652889	0.000484267	0.04689586	0.016438877	0.001478678	0.00049097	0.000754258
0	1052.74	2	1	1	2	2	2	0	0	0	1	11.91184015	10.56862026	3.335685003	0.076565198	0.053464364	0.047467545	0.101956672	0.010856147	0.183839973	0.019629637	1.016829533	0.49490847	6.431087047	0.847225029	2.761003885	0.025415575	0.041117715	0.01504566	0.002083699	0.039244672	0.013620738	1.008190491	0.367599159	9.219362803	0.03408703	0.042560925	0.003268521	0.018581816	2.566729697	0.237961773	0.000513912	0.077615054	0.008464093	0.113749082	0.073441287	5.85E-06	0.009775532	0.003508237
0	1021.639	1	1	1	2	2	2	1	1	1	1	14.35644576	16.06351272	4.074743023	0.020623901	1.64E-05	0.037502909	0.015558146	0.026440535	0.129617723	0.01962775	0.712507422	0.447983722	8.39638151	0.894321377	3.823698043	0.015001919	0.108186818	0.016082491	0.000773804	0.000938225	0.013981121	1.196320622	0.06524801	14.27098884	0.042243039	0.048292522	0.00068506	0.058354152	3.370937443	0.22633877	0.000514984	0.125332603	0.003027918	0.12425445	0.095913286	0.00218571	0.02418667	0.002764677
1	1262.298	1	1	1	2	2	2	1	1	1	0	18.2090803	17.52160446	5.510429477	0.000436866	1.18E-05	0.015470412	0.001409276	0.014372231	0.165120414	0.004590557	1.198924612	0.649224739	9.47997676	1.271734519	5.307348627	0.045910984	0.119978426	0.00939225	0.000709666	0.001142042	0.002931321	1.565192054	0.132396564	15.76893302	0.0736561	0.015374559	0.000753584	0.05229532	3.80548977	0.418090027	0.000506746	0.174764082	0.012695563	0.09204287	0.324385315	0.038996048	0.129943241	0.040726303
0	5184.371	2	2	1	2	2	2	0	0	1	1	2.37104036	2.198383563	0.867632798	0.00026802	9.05E-05	0.000349997	0.005133924	0.000373556	0.025173045	0.001972039	0.125235696	0.027570322	1.408872445	0.029288308	0.562207488	0.053636037	0.012744804	0.006015629	3.70E-06	0.000205919	0.000691465	0.155594342	0.16348059	1.958254032	0.005618589	0.025827209	2.00E-06	0.005304754	0.76694524	0.379798442	0.000389636	0.004738917	5.47E-05	0.010726886	0.000377955	3.09E-05	0.000885632	8.59E-06
1	1511.434	1	2	1	2	2	2	0	1	1	1	23.43371214	24.78806744	5.383827993	0.000230997	0.000109071	0.011404579	1.06E-05	0.011755857	0.195446507	0.004010936	1.273074409	0.545247332	13.02143262	1.072856094	7.08869957	0.058992181	0.163278599	0.025231945	0.001471862	0.003868047	0.000368676	2.117020542	0.364685555	22.44525589	0.04649724	0.02063877	0.005716905	0.060175175	4.076285677	0.87979146	0.000498357	0.139804629	0.003533822	0.064132767	0.083596125	0.004658418	0.02369572	0.004209265
0	1354.055	1	2	1	2	2	2	0	1	0	0	13.93664735	15.17739419	4.02904499	0.04682111	0.034735904	0.030068415	0.073161814	0.005612536	0.215640983	0.008793603	0.997882661	0.321754591	7.798263077	0.605790014	3.66571497	0.041861331	0.098189114	0.008165259	0.001441184	0.028837327	0.001476423	1.157901067	0.247183282	11.95169859	0.068862899	1.741950146	0.002301552	0.048926167	2.529599297	0.525054781	0.00050364	0.102717039	0.007988481	0.066085507	0.24387555	0.027764792	0.072070063	0.027963627
1	1413.125	1	2	1	2	2	2	0	0	0	1	36.62336223	38.5191377	6.572147833	0.042337443	0.031787569	0.035321468	0.065095394	0.01233489	0.313645029	0.005212965	1.905185678	0.594734994	21.27137729	1.141279297	11.1180955	0.054856954	0.12751827	0.022143435	1.92E-06	0.019713526	7.82E-06	2.840340285	0.112781719	35.43163653	0.030599047	0.039195168	1.99E-06	0.058769267	4.768981423	1.414482295	0.000501651	0.145957253	0.002743481	0.189452614	1.77E-05	3.81E-06	0.012258727	4.40E-07
0	853.5996	1	2	1	2	2	2	1	0	1	0	15.10731748	15.93630667	11.26926145	6.45E-05	2.07E-05	2.04E-05	0.01394019	1.74E-05	0.06707685	0.034138087	1.163577246	0.156518638	10.07400984	0.273451123	3.089347365	0.003373858	0.1541883	0.074919636	0.037629389	0.041240468	1.23E-05	2.969768899	0.0720153	12.38783097	0.392527188	0.069235195	0.214028909	0.020750682	3.845150977	0.497507736	0.000520815	0.069359969	0.074727949	0.361815043	2.996479538	7.42E-06	2.11E-05	1.07E-06
0	924.9018	1	2	1	2	2	2	1	1	1	0	10.14094158	11.06211332	3.52713363	5.50E-05	0.000973953	0.003738538	0.05270295	0.004269968	0.039027296	0.008209266	0.413444359	0.154532225	5.98082548	0.264259036	2.59398862	0.008344837	0.05961205	0.01776879	0.003793299	0.001948799	0.004198087	1.010708693	0.017355025	10.50899802	0.025411308	0.057455965	0.007032623	0.013296384	3.249338849	0.446271897	0.000518333	0.033760899	0.0020138	0.070601121	0.075179895	6.81E-06	0.003166766	9.57E-07
0	1715.494	1	2	1	2	2	2	1	1	1	0	12.12051676	14.17286751	20.20142727	0.005273468	0.000164967	0.004972198	0.005989234	0.005545669	0.028710558	0.013427886	0.508268196	0.262454643	7.170183453	0.460900723	3.142260882	0.043563377	0.193052624	0.083911565	0.002780315	0.000564129	0.008673272	1.242780497	0.153523419	12.93517911	0.041354438	0.044273266	0.008360941	0.02325626	17.04161476	1.698378354	0.00049159	0.048572557	0.006350561	0.105357807	0.093980573	0.00381944	0.031425494	0.003665831
0	2200.158	1	2	1	2	2	2	0	1	1	0	16.8983625	19.87714493	6.40143384	0.002554751	0.002504009	0.047384106	0.029270619	0.037685476	0.278461404	0.014717774	0.657835295	0.210046113	10.69144414	0.638774059	3.808267667	0.035554345	0.241638883	0.091595165	0.003578064	0.006926551	0.005640894	1.3841263	0.046361797	18.06158354	0.117277354	0.027209279	0.016174131	0.064505046	4.65042741	0.799725088	0.000475882	0.17131115	0.008040966	0.134185708	0.24283963	1.49E-06	0.003166514	0.000455186
0	1564.329	2	2	1	2	2	2	0	0	1	0	12.51848502	14.56900858	16.72723869	0.006713648	0.000202901	0.005982693	0.006945769	0.007005103	0.031959159	0.01411356	0.522889253	0.292557394	7.395174343	0.510467963	3.246654634	0.034495581	0.170173556	0.095074951	0.001941318	0.001159164	0.009792195	1.258870757	0.060413875	13.29659759	0.035919974	0.04581661	0.004031744	0.027293402	14.24978163	0.809821152	0.000496594	0.053162793	0.006158985	0.106288753	0.092675053	0.004574615	0.036456786	0.004662775
1	1230.74	1	2	1	2	2	2	1	1	1	0	13.44523416	17.68912771	6.206420447	0.002170306	1.23E-05	0.006891266	1.40E-05	0.006359723	0.095610036	0.003376499	0.816899795	0.332448785	7.614036253	0.702172609	3.614095307	0.073668123	0.180947806	0.013764338	0.002450436	0.016219948	0.00170249	1.457201998	0.189325729	12.91209658	0.076907841	2.938690154	0.008110242	0.073662016	4.198431907	0.287611802	0.000507819	0.110036176	0.01131579	0.099351275	0.357219591	0.033680971	0.084455639	0.037538113
1	2277.496	2	2	1	2	2	2	0	1	1	0	17.77915904	20.78623834	6.130706117	0.026819743	0.024448751	0.019493436	0.068772224	4.11E-06	0.164404408	0.010387236	0.814861519	0.079373941	11.87619802	0.095628533	4.159844857	0.027094475	0.148559447	0.135531101	0.001788403	0.022383301	0.000969332	1.521756345	0.041284761	19.09018085	0.062374803	0.054521398	0.005862317	0.015118372	4.766033387	1.061340893	0.007574754	0.029647914	0.008460054	0.29886288	0.135481948	0.016202268	0.022834402	0.005764196
0	1209.232	1	2	1	2	2	2	1	1	1	1	16.52343794	18.57589919	4.78786199	0.05954976	0.042024098	0.033541103	0.07986706	0.004333253	0.26674451	0.009390881	1.067348298	0.263771095	9.60139451	0.534909142	4.38980981	0.039935502	0.132869797	0.012918024	0.000753008	0.030679324	0.001732137	1.537957696	0.105276445	15.73931517	0.079334826	1.034001619	0.00080692	0.134819626	3.14405992	0.505882691	0.000508551	0.110791075	0.011745108	0.106398677	0.328077074	0.034556763	0.084119533	0.037135869
1	1337.892	1	2	1	2	2	2	1	1	1	1	20.09728806	20.29792341	4.56754745	0.00014726	0.000138325	0.014103328	1.26E-05	0.013312214	0.21246447	0.004624275	1.169933883	0.593938321	10.7750342	1.228299892	5.751038903	0.088429257	0.118657902	0.004082069	0.00095112	0.001777626	0.000373926	1.687162776	0.154727111	18.09367956	0.049322358	0.099284142	0.002998023	0.068127919	3.812456177	0.203596259	0.012100461	0.162794604	0.001992556	0.060258528	0.063800283	0.010822729	0.030090811	0.010074772
1	2752.838	1	2	1	2	2	2	1	1	1	1	16.71416704	18.85053481	5.914442603	0.001072785	1.99E-05	0.002495968	0.001218464	0.003508518	0.139094048	0.003727751	0.760111279	0.210070492	10.40357486	0.449332258	4.69235886	0.068195546	0.134561975	0.031879777	0.000995657	0.00363271	0.00111622	1.643876405	0.306987328	17.04919707	0.05882756	0.075439696	0.003257634	0.095924009	4.121143293	1.374971293	0.007337299	0.079660795	0.003548993	0.08909097	0.082400466	0.00299407	0.018586817	0.002777003
0	3893.301	2	2	1	2	2	2	0	0	1	0	9.661966057	9.88216728	3.597119707	0.00282497	0.003746198	0.004423511	0.023615534	0.000998726	0.08594379	0.006494862	0.554777334	0.11407923	5.92364102	0.192435347	2.328795556	0.019864154	0.122255984	0.006542566	0.000613292	0.00501332	0.000829894	0.999072423	0.527342902	8.788513847	0.046166066	0.010710626	0.001889642	0.048882895	2.649532575	1.286239398	0.000424844	0.028970203	0.003298351	0.067198641	0.041276949	0.003030824	0.012152294	0.000873579
0	2554.763	2	2	1	2	2	2	0	0	1	0	6.154746057	7.325343433	3.267383962	0.001401522	0.000581693	0.006215433	0.007092028	0.005526906	0.044446755	0.007359263	0.27160452	0.14946042	3.755429757	0.259932675	1.584220091	0.02584233	0.055299849	0.03683566	0.00025501	0.000596726	0.003971364	0.474237838	0.05748348	6.61719299	0.020346625	0.010428405	0.00050471	0.009506331	2.74160555	0.638903704	0.000464708	0.038993343	0.000444807	0.043722973	0.009639533	7.31E-06	0.002235039	1.86E-06
1	1435.411	2	2	1	2	2	2	0	0	0	1	10.79719939	8.805905687	3.45175533	0.017923323	0.046248392	0.038145933	0.095384606	0.005168315	0.18990883	0.020027363	0.979894367	0.337351919	5.861370763	0.483336097	2.642561324	0.039792284	0.069547122	0.012530863	0.001450013	0.032446169	0.001444558	0.767453226	0.187554069	7.684540967	0.059406468	0.227882157	0.007272493	0.018116683	2.566079431	0.319355513	0.004007217	0.062989032	0.012912298	0.037137159	0.208824458	0.036657098	0.037558219	0.01523013
0	1489.826	2	2	1	2	2	2	0	0	0	1	13.14637682	14.59552383	4.161390147	0.014777803	1.80E-05	0.00655386	0.014943945	0.006387145	0.049567417	0.011882057	0.647202698	0.308531994	7.899482487	0.686156391	3.360030257	0.099933781	0.030133648	0.006218669	0.000535707	0.011750651	0.009336484	1.304152393	0.061704904	12.76268874	0.043571583	0.056949749	0.000506801	0.019591458	3.090699629	0.638403785	0.000499079	0.079528293	0.006510172	0.116937638	0.05836906	3.47E-06	0.008205054	0.00612465
0	3418.494	1	2	1	2	2	2	0	0	0	0	7.276309353	7.970511293	1.507121865	0.007787665	0.006320192	0.006802331	0.032424364	0.001380656	0.088790486	0.039552613	0.477362529	0.589351447	3.97813049	0.357631386	1.521106122	0.055289358	0.025230953	0.004167396	2.13E-05	0.005444562	0.002201197	0.47727327	0.129792296	7.25902513	0.014764673	0.013640545	1.56E-05	0.010936294	1.232638942	0.6516798	0.000438577	0.012960591	0.001450731	0.056196635	0.001819848	4.34E-06	0.002064589	1.81E-08
1	2125.947	1	2	1	2	2	2	1	1	0	0	5.947863383	7.231563813	6.364543697	0.097984806	3.62E-06	0.000322363	0.005214283	0.000359146	0.019645822	0.015943014	0.141672278	0.189027261	3.695432227	0.115383401	1.395512388	0.005923697	0.080216047	0.054811801	9.01E-05	3.87E-06	0.000600331	0.519267837	0.029482306	7.04454582	0.015515325	0.00353109	8.25E-05	0.015969901	5.538649723	1.263670145	0.000478254	0.007930072	0.000135822	0.024115801	0.009236804	1.63E-06	0.014170489	1.42E-07
0	4970.66	1	2	1	2	2	2	0	1	0	0	5.93700039	5.853956063	1.610057169	0.002425774	0.001792294	0.002397583	0.018962432	0.000406072	0.08731852	0.00496929	0.387346619	0.052042495	3.55585619	0.078874987	1.414232625	0.10707823	0.054494548	0.003479454	1.35E-05	0.002276294	0.000435555	0.422511169	0.52646915	4.883448607	0.012345696	0.199784671	3.79E-05	0.012570604	1.321355427	2.027514255	0.000395256	0.013821981	0.000476084	0.013221092	0.001076862	8.05E-05	0.000724629	2.31E-05
0	2239.359	1	2	1	2	2	2	0	1	1	1	6.604278503	7.293899007	2.579078216	0.000683993	2.42E-05	0.008449156	0.012649236	0.00760873	0.050147804	0.008651939	0.307736673	0.190794488	3.88133307	0.334304202	1.686912562	0.019781386	0.045120803	0.007990591	0.000207074	0.000236496	0.00511554	0.516137997	0.025770143	6.576082343	0.019830897	0.022326951	0.000516768	0.013219355	2.242298949	0.434465229	0.000474633	0.047766236	0.00027564	0.047161342	0.006658005	8.52E-06	0.00311474	2.09E-06
0	2018.865	1	2	1	2	2	2	0	0	0	0	11.62829541	10.42451448	3.78438144	0.057251836	0.04960705	0.039376029	0.137492538	0.000266879	0.274912378	0.012689785	1.04894506	0.150495348	6.746196407	0.175197971	2.341316014	0.132564969	0.047715363	0.03502985	0.001391861	0.04032665	0.001099979	0.882806126	0.037190304	8.93886754	0.027204331	0.314390182	0.001021893	0.017449355	3.03217772	1.014959526	0.000481698	0.024936378	0.009920713	0.082485089	0.111726978	1.85E-06	0.000270274	0.002639099
0	1893.92	1	2	1	2	2	2	1	1	1	0	19.10644976	24.69454112	11.97736138	0.03020801	0.000258422	0.066284807	0.016147086	0.048300412	0.316813864	0.009510657	0.598794506	0.246487841	11.78915855	0.785271259	4.376720923	0.014376804	0.342171677	0.177367207	0.001306854	0.000268017	0.009047475	1.597355676	0.138768535	23.04292638	0.055655793	0.033598512	0.002278265	0.0773884	10.20457261	1.573492536	0.000485747	0.206104421	0.009284021	0.126624593	0.072945397	0.009260525	0.073658535	0.008279064
0	1671.26	2	2	1	2	2	2	0	0	0	0	13.08643264	11.53801933	3.805904797	0.000903543	6.74E-06	0.005248799	0.001787035	0.032510983	0.018053764	0.010580809	0.706231943	0.32265612	7.099879007	0.512239994	3.8669152	0.041705452	0.076435748	0.014334016	0.000449409	0.023481868	0.009902394	1.162837029	0.251104282	10.24283674	0.018186408	0.02396108	0.000444887	0.083827879	3.382647033	0.692273374	0.000493049	0.043872757	0.007868712	0.214453486	0.146692461	0.008053005	0.058777015	0.007866347
0	1254.827	1	2	1	2	2	2	0	0	1	1	14.9001916	16.18196833	5.041588107	0.055367005	0.039480823	0.031720669	0.077795911	0.004137563	0.22973301	0.008221876	0.982558011	0.259527067	8.63159051	0.502399572	3.87278379	0.054670136	0.121699299	0.017474654	0.000715614	0.032877022	0.001669889	1.306182557	0.189137542	13.64727504	0.072597804	0.98620583	0.000760874	0.059882546	3.496556433	0.561274484	0.000507	0.098379347	0.011433824	0.094381061	0.287658128	0.032726484	0.080434659	0.034854749
0	991.9629	1	2	1	2	2	2	1	0	1	0	12.69862143	13.44646425	5.369562103	0.000911855	0.001777017	1.72E-05	0.003673703	1.51E-05	0.091676191	0.010047252	0.546264718	0.054592457	8.189176697	0.166884268	2.94877115	0.025590148	0.179120548	0.023031521	0.013498101	0.004121306	0.000329069	1.165614303	0.007117552	11.9090585	0.083499492	0.183305612	0.050246263	0.02379118	4.316647	0.531595011	0.000516009	0.038500781	0.013484594	0.103799738	0.363115995	0.007129023	0.015818923	0.008051031
1	882.94	2	2	1	2	2	2	0	0	0	0	9.524656907	9.94533314	3.309102394	0.000512956	1.98E-05	0.008854992	0.005804998	0.00759542	0.046988578	0.026021135	0.534007439	0.33429562	5.693024813	0.577510091	2.287718665	0.027116558	0.06824985	0.013361321	0.003263852	0.001420262	0.009769269	0.955067836	0.079318606	9.15613361	0.052869939	0.023839024	0.015384324	0.021465878	2.827067292	0.220136599	0.000519792	0.055751883	0.004791648	0.090023194	0.169152789	7.16E-06	0.007425094	1.02E-06
1	610.5046	2	2	1	2	2	2	0	0	0	0	7.28349425	8.512161557	1.965425775	6.65E-06	2.88E-05	0.002059889	0.017690949	0.001668466	0.052952564	0.01119683	0.29684302	0.070599214	4.640149823	0.13932708	2.064473736	0.012220096	0.027620175	0.000801516	4.71E-06	0.002492958	0.002026206	0.588403392	0.026105167	7.904283383	0.02330554	0.004994475	5.59E-06	0.01517988	1.468568608	0.265598879	0.000529368	0.026222311	0.001092768	0.027620595	0.002509419	9.92E-06	0.001617292	0.001772815
0	793.6585	1	2	1	2	2	2	0	0	1	0	4.456240433	4.268196133	2.106065281	0.000842457	2.24E-05	0.00658495	0.000527991	0.005732303	0.022937184	0.01453549	0.323686756	0.240106683	2.556112577	0.420271235	1.0790982	0.004828709	0.023671377	0.01001262	0.00309457	0.000199147	0.008848801	0.464740479	0.086396262	3.632721777	0.025870727	0.011671734	0.00752442	0.001450916	1.465626766	0.127100315	0.000522911	0.038897129	0.014123361	0.094320469	0.272576545	0.011476882	0.068700481	0.015895151
0	2126.535	1	2	1	2	2	2	1	1	1	1	4.99686419	6.102584957	3.901667043	0.00120367	0.000519297	0.006066991	0.005521475	0.004939716	0.051743869	0.008805228	0.20968656	0.135735809	3.179457792	0.155302752	1.054045627	0.014852226	0.072827337	0.05976036	0.001728449	0.002172886	0.001311134	0.525582109	0.027775709	5.584595537	0.030984543	0.01049395	0.005773301	0.048152872	3.130474159	0.663060527	0.000478235	0.024491223	0.00306201	0.049812448	0.077444974	0.001315416	0.004879885	0.001002943
1	830.7979	1	1	2	1	1	1	1	1	1	0	12.28048487	12.19913406	4.54263491	2.42E-06	2.13E-05	0.014682117	0.006109396	0.01359462	0.043466482	0.021760057	0.779880704	0.531656507	6.89405711	0.939245005	3.128579845	0.05182582	0.047662125	0.013901758	0.005602422	0.007249074	0.015846183	1.201638556	0.013167359	10.17913387	0.084511721	0.125488011	0.031593076	0.015639332	3.261768073	0.300797098	0.000521611	0.090215265	0.010938147	0.148066176	0.444893301	7.62E-06	0.012157227	1.11E-06
0	1089.694	2	1	2	1	1	1	0	0	1	0	14.764038	12.57819074	4.454480517	0.248586193	0.173239703	0.119834986	0.322130816	0.002737557	0.450366332	0.031798114	1.620393514	0.310645138	8.16838354	0.267931006	3.37089905	0.012200625	0.090556115	0.138411365	0.000143431	0.1030317	0.003677933	0.751670949	0.043515325	11.39880715	0.034857804	0.018674878	3.02E-06	0.017068601	4.123121227	0.333059411	0.000512641	0.028762294	0.013980133	0.033380893	0.007979331	5.60E-06	0.002693429	7.36E-07
0	3141.049	1	1	2	1	1	1	0	0	1	0	13.95392119	13.43168751	3.51485483	6.48E-05	8.20E-05	0.003104017	0.009950728	0.004281461	0.107074652	0.007761363	0.774177674	0.274145882	7.82957034	0.559181878	3.962870163	0.011799152	0.068380792	0.005346594	0.00135949	0.002090196	0.000202265	1.157458681	0.260698852	12.11070453	0.061623337	0.014513184	0.003889946	0.061917725	2.5806291	1.387705778	0.025021161	0.08361391	0.002592146	0.058630524	0.061679058	0.001112866	0.009919654	0.000614565
0	656.4636	2	2	2	1	1	1	0	0	0	0	2.127543653	2.832768312	1.422770597	0.022455854	0.008192871	0.010270424	0.015610177	0.002736966	0.045503044	0.00205911	0.119198863	0.05494133	1.37026493	0.067828893	0.446754113	0.004263281	0.031076708	0.049953398	9.31E-06	0.005048618	0.00081937	0.150568842	0.007589953	2.501688214	0.003349279	0.154781542	1.10E-05	0.009106531	1.313770988	0.007143079	0.00052774	0.009329637	0.000881857	0.010280182	0.001153264	9.39E-06	0.001318629	1.47E-06
1	1093.8	2	2	2	1	1	1	0	0	1	0	9.669321287	9.257473333	3.189475809	2.29E-06	1.49E-05	1.52E-05	0.016357557	1.36E-05	0.041494159	0.013986257	0.145741265	0.019130114	6.374519257	0.010420912	1.848613312	0.009511138	0.073194344	1.75E-05	2.75E-06	1.39E-05	1.01E-05	0.83713598	8.66E-06	10.04440736	0.015169916	0.050731453	3.00E-06	0.004361459	3.49344694	0.394959451	0.0005125	0.004212877	4.10E-06	0.02310041	2.64E-05	5.57E-06	1.66E-05	7.31E-07
0	2242.669	1	2	2	1	1	1	0	1	1	0	18.82502384	22.46676648	7.022185433	0.011396588	0.00255226	0.045290027	0.018587963	0.033919028	0.265032023	0.017528865	0.844833041	0.223518651	11.90378691	0.642172483	3.991860693	0.188053133	0.246028803	0.034811547	0.005735911	0.007026145	0.005132112	2.19346486	0.10386763	20.22961754	0.165742096	0.177285349	0.025563855	0.068557328	4.368237447	0.562128981	0.000474528	0.171679393	0.011724515	0.202884452	0.416422556	0.000117815	0.00482246	0.02574596
1	681.177	2	2	2	1	1	1	0	0	0	0	3.74082593	3.69597508	1.304386978	0.027852424	0.021648919	0.013752315	0.037597314	2.07E-05	0.069251461	0.011056116	0.226094096	0.030316442	2.368487638	0.01024595	0.80419119	0.000104118	0.030114571	0.00326797	4.35E-06	0.012672099	0.000812942	0.349662116	0.002698328	3.69346597	0.011382234	0.012498887	5.11E-06	0.004090779	1.042960372	0.118557144	0.000526867	0.003843917	0.005052186	0.027330328	0.088068116	0.003281464	0.017673074	0.006028911
0	1596.525	1	2	2	1	1	1	0	0	0	1	15.47657069	19.41047177	5.53172512	0.000573431	0.000194151	8.22E-06	0.012920249	8.19E-06	0.188843402	0.015645226	0.515942332	0.014652452	9.973834207	0.169610086	4.25529842	0.031336519	0.198499141	0.044855347	0.000773521	0.000927984	6.75E-06	1.498315625	0.002154752	17.94664837	0.045326873	0.037745802	0.001357333	0.066725817	5.063297567	1.225470819	0.000495524	0.059125585	0.000753061	0.036731997	0.006935106	3.06E-06	1.02E-05	0.000369158
1	1015.287	2	2	2	1	1	1	0	0	1	0	15.3584068	18.45582075	5.22586027	0.000103803	1.65E-05	0.087028932	0.011274699	0.053754403	0.27697656	0.016602586	0.683593195	0.389153729	9.328704163	0.972976813	3.320275215	0.035614316	0.213566515	0.008951323	0.000155863	1.53E-05	0.021100415	1.853755509	0.177285127	16.84587061	0.039033496	0.019355013	0.000172673	0.066043507	3.596238363	0.241071995	0.000515203	0.188699343	0.05221299	0.248386673	0.405787784	0.061665613	0.363990496	0.078197421
0	3370.695	2	1	2	1	2	1	0	0	1	1	2.086346315	2.060889664	0.696621472	1.16E-06	6.58E-07	0.0013858	0.001399074	0.00165383	0.011285115	0.004446668	0.100432233	0.061356327	1.207327831	0.11823628	0.499797776	0.052114224	0.011354442	0.0041576	3.14E-06	4.07E-05	0.002063007	0.134126583	0.097784643	1.781359556	0.008132809	0.026901535	1.66E-06	0.001691952	0.680991173	0.270024175	0.000439984	0.015372034	3.56E-05	0.017665134	0.000253004	3.68E-07	0.001002671	1.10E-05
1	958.3657	1	1	2	1	2	1	1	0	1	1	12.59601204	14.46567693	2.519831477	8.27E-07	1.79E-05	1.79E-05	1.83E-05	1.56E-05	0.216527958	5.04E-06	0.43860829	0.000104682	8.019604687	0.153237272	3.626261397	0.000130963	0.086849598	2.00E-05	3.19E-06	1.64E-05	1.13E-05	1.155565055	1.09E-05	13.36571596	0.02598061	3.72E-05	3.57E-06	0.061154481	1.720418342	0.361464162	0.033098991	0.058538751	4.76E-06	0.027447412	3.13E-05	6.55E-06	1.90E-05	9.07E-07
0	1096.401	2	2	2	1	2	1	0	0	0	1	10.4195517	13.2801283	5.79075979	0.00409394	0.002154314	0.026455256	0.02721432	0.015623518	0.119144016	0.006465259	0.330902067	0.098679248	6.563489823	0.237095176	2.616254539	0.015958352	0.126635861	0.128097055	0.001015742	0.001948744	0.001904745	0.792225566	0.054785796	12.4650768	0.027461131	0.034534203	0.002041392	0.033234728	5.059212433	0.499599257	0.00051241	0.063616217	0.001156304	0.041192195	0.02525127	0.000468314	0.001420872	0.000859251
0	1099.553	2	2	2	1	2	1	0	0	0	0	23.69554348	30.06010143	7.329319063	0.055829967	0.000766805	0.175243483	0.024222044	0.108911779	0.579624133	0.022376409	0.963963401	0.484126064	14.52166736	1.545163779	5.215777543	0.02675673	0.405965493	0.015959268	0.007341261	0.006592309	0.01422014	2.085603512	0.033298963	27.24208158	0.11768804	0.051650538	0.027418032	0.120163665	5.345353617	0.669145217	0.000512302	0.377815422	0.017500027	0.196071037	0.418607297	0.007966482	0.06160917	0.010176205
0	3688.716	2	2	2	1	2	1	0	0	1	0	2.925002224	3.293143658	1.170350186	0.009336476	2.21E-05	0.003158303	0.001445832	0.003357113	0.03618083	0.003676331	0.115468705	0.028202177	1.890396934	0.087181123	0.617438743	0.039450773	0.038450466	0.011123161	0.000621334	0.000557896	0.000684951	0.269577372	0.15897547	2.979766056	0.032031243	0.005037257	0.001780472	0.006313575	0.790358275	0.669286274	0.000430708	0.025203579	0.001075261	0.032801584	0.027946443	0.000453012	0.000420608	0.000147943
0	873.9443	2	2	2	1	2	1	0	0	0	0	1.50369878	1.701705255	1.086825436	0.00148897	2.01E-05	3.98E-05	0.001952136	3.41E-05	0.014987664	3.85E-05	0.037063878	0.002249886	0.966518608	0.003414818	0.34910737	0.006334302	0.020312918	0.040314453	1.46E-05	1.83E-05	4.37E-05	0.095036926	0.000608917	1.66889378	0.002638325	0.008216065	3.98E-06	0.009941194	0.784394759	0.077125585	0.000520105	0.001957869	2.42E-05	0.004106748	0.000835283	7.24E-06	0.000163051	1.04E-06
0	1341.572	2	2	2	1	2	1	0	0	0	0	4.9301363	4.5268546	1.205400124	0.000502991	1.06E-05	0.00785775	0.000115136	0.007422721	0.01341984	0.010040494	0.373252437	0.331235066	2.441783913	0.591781722	1.335200285	0.024786113	0.009085146	0.004100974	0.000441674	1.02E-05	0.010814622	0.43864257	0.049133907	3.733747633	0.0184428	0.015086596	9.07E-06	0.001407208	0.891427116	0.035775071	0.000504062	0.055096498	0.002028904	0.071385771	0.033380835	0.001491964	0.016597835	0.001661631
0	803.8037	2	2	2	1	2	1	0	0	0	0	1.286335081	1.26865833	0.49109529	2.33E-05	2.21E-05	0.000541974	0.002230227	0.000457206	0.012718501	0.000503641	0.049791645	0.018614589	0.783187697	0.033007522	0.339934417	0.00294988	0.003463225	0.000690646	1.58E-05	1.99E-05	0.000578332	0.086791923	0.011403856	1.197898451	0.002365932	0.008765686	4.36E-06	0.003237988	0.282258631	0.048391236	0.000522556	0.004636301	2.61E-05	0.005236158	0.000911587	7.87E-06	0.000445855	1.16E-06
0	1808.685	1	1	2	1	2	2	0	1	1	0	8.184840093	9.699680857	4.510977713	0.005015516	0.001672768	0.012522423	0.017164992	0.00844964	0.07673034	0.00760953	0.289966001	0.144357778	5.10854262	0.223688117	2.031377074	0.015658431	0.076666363	0.064637514	0.000692846	0.001420667	0.002381759	0.587490688	0.011926749	9.080926033	0.022403717	0.020002659	0.001453456	0.018496697	3.839845817	0.475962288	0.000488529	0.043944884	0.000871223	0.037614031	0.021747834	0.000209632	0.001536403	0.0002766
0	1287.738	1	2	2	1	2	2	0	1	0	0	15.19526018	20.56356715	6.568902587	0.000268704	1.14E-05	0.004284615	0.001374569	0.004001827	0.152544783	0.005871775	0.672717137	0.196724982	9.298143213	0.467043547	4.050186083	0.037255565	0.187669863	0.111561423	0.001882528	0.001719693	0.001038097	1.548745578	0.044153276	16.8762172	0.079505542	1.863998182	0.008979244	0.064029414	4.811601857	0.418264807	0.000505883	0.094283523	0.005932468	0.11301367	0.275018947	0.020034473	0.051281243	0.020113958
1	1445.129	2	2	2	1	2	2	0	0	0	0	17.50697221	24.66342864	10.30183201	0.000438963	9.19E-06	0.003533899	1.13E-05	0.003411773	0.084272476	0.001655955	0.586886861	0.195505395	11.4194667	0.404127104	4.25342808	0.029917766	0.500698688	0.022984097	0.000144641	8.99E-06	0.000617553	2.450074886	0.102732175	22.2289246	0.024717711	0.007893864	0.000148849	0.040364331	9.068817273	0.720081935	0.000500576	0.057051697	0.003201515	0.049224007	0.08091977	0.013600101	0.02265079	0.007802658
0	1807.93	2	1	2	2	1	1	0	0	1	0	13.56205348	16.50840282	4.283134583	0.002915747	0.002386895	0.003998404	0.011618586	0.002362041	0.151369352	0.005050714	0.591763152	0.139634307	8.539070843	0.320987481	3.995037913	0.026434376	0.09720631	0.022085503	0.000337553	0.002724047	0.001320488	1.23007917	0.029511535	15.0672332	0.028658528	0.152365016	0.000547908	0.066186978	3.133403863	0.76112641	0.000488554	0.062314148	0.001420961	0.038900507	0.011174755	0.000855119	0.008988714	0.000922944
0	3778.783	1	1	2	2	1	1	0	1	1	0	2.430114046	2.685324558	0.884620117	0.036427592	0.000161688	0.003007006	0.003401654	0.002942242	0.053660213	0.002275756	0.119998349	0.015572727	1.555687769	0.05643757	0.485055728	0.018943398	0.033358776	0.009757087	0.000353829	0.000655123	0.000623515	0.200212238	0.020585905	2.474305518	0.019035618	0.003632189	0.00087299	0.005852793	0.642218847	0.430693044	0.000428116	0.020235107	0.000916325	0.023087431	0.015462093	0.000732313	0.003855631	0.000265658
1	920.7559	1	1	2	2	1	1	1	1	1	1	21.69807651	25.05229877	5.331972353	0.000194852	0.000489749	0.006713869	1.89E-05	0.005804855	0.279910341	0.004767187	0.98115482	0.244228629	12.74212493	0.688274173	6.520782563	0.046410739	0.140247454	0.005385311	0.001645619	0.003841737	1.16E-05	2.005687319	0.121679733	22.88242647	0.04545137	0.05858189	0.003242585	0.088322312	4.179114777	0.157000831	0.000518477	0.125178585	0.002367428	0.055583671	0.017804547	6.85E-06	0.005681359	0.002164087
0	447.5329	2	1	2	2	2	1	0	0	1	0	1.822263636	2.895817533	1.025781991	9.06E-06	0.001511052	0.00191368	0.006723502	2.62E-05	0.040789959	0.003012281	0.114389344	0.008577016	1.16153269	0.028286611	0.448547995	0.014335934	0.005517157	0.003843675	5.65E-06	0.005000462	0.000390558	0.13795774	0.001867627	1.871210161	0.00376547	1.028088347	6.90E-06	0.000448662	0.743332061	0.089703391	0.00053518	0.002619037	0.001309108	0.004671496	0.003074565	1.20E-05	3.14E-05	0.00229771
0	2237.875	2	1	2	2	2	1	0	0	1	0	9.974546933	6.470736543	1.682400287	0.052445981	0.055462131	0.052336987	0.200007093	0.003303845	0.399144839	0.013707424	1.274198597	0.168012689	5.79940504	0.04391147	1.672860031	0.003361695	0.098303832	0.009006536	7.65E-07	0.038531877	4.03E-06	0.575180712	0.053607625	5.7189552	0.007086511	0.009584845	6.87E-07	0.022271151	1.499559106	0.235695627	0.079746342	2.68E-05	0.005086455	0.008231577	6.35E-06	1.42E-06	5.41E-06	1.18E-07
0	2401.33	2	1	2	2	2	1	0	0	1	0	13.35218761	13.02538957	3.152200636	0.060831809	0.029925888	0.026561473	0.099213708	0.001521455	0.290557513	0.012517687	1.053065751	0.177679891	7.868809763	0.224643399	3.546144283	0.016454167	0.079003209	0.010104662	0.000157392	0.025020073	0.001308458	0.998111712	0.018191822	11.77846591	0.024746096	0.091638722	0.000240566	0.046657715	2.325679692	0.716772316	0.00046951	0.039604919	0.003974602	0.034634976	0.006997282	0.000421156	0.005017838	0.000358979
0	3386.256	1	1	2	2	2	1	0	0	1	1	7.65938246	8.05141378	7.457264723	0.002062633	0.00244844	0.007346198	0.016794568	0.005863961	0.089667331	0.005705229	0.295385354	0.092120586	4.897881917	0.172053209	1.859167761	0.034167381	0.082963493	0.041557263	0.000158755	0.002694035	0.002410824	0.401413993	0.214257692	7.422442777	0.018687584	0.041338632	0.000423507	0.010582306	6.653520813	1.270242584	0.000439525	0.035084584	0.001017722	0.034823731	0.007678877	9.63E-06	0.00099026	0.000167477
0	1245.094	2	1	2	2	2	1	0	0	1	0	7.708931367	9.64347187	3.33614168	2.43E-06	0.00101404	0.002006299	0.006153384	0.000522323	0.113563721	0.006372576	0.343475202	0.054370441	4.86834128	0.102222016	2.020028704	0.015377135	0.071449345	0.029279389	2.32E-06	0.00429878	0.001700891	0.92851215	0.016890984	8.14119059	0.014945073	0.523666425	2.47E-06	0.030059147	2.865818574	0.38551464	0.000507331	0.022397653	0.005768903	0.034040116	0.050234933	0.006696176	0.041139247	0.007749467
0	2473.001	1	2	2	2	2	1	1	1	1	0	11.81482608	17.67552068	9.18016716	0.015674577	0.015578623	0.016754152	0.056905354	0.004213218	0.196937014	0.011182696	0.863950409	0.277667359	10.56297369	0.476604988	2.819758953	0.026201877	0.052843514	0.006838597	0.000581125	0.014946933	0.000962186	0.731910698	0.363646888	16.70712478	0.02949648	0.03465669	0.00087737	0.033427458	4.561991373	0.640571974	0.000467261	0.061714922	0.002295872	0.034637837	0.036174852	0.004367467	0.011711728	0.004346724
1	1240.731	1	2	2	2	2	1	1	1	0	1	11.72484662	12.3502049	2.808303478	0.000380887	0.000316014	1.27E-05	1.38E-05	1.17E-05	0.082549637	0.012181775	0.51223123	0.053698107	7.36595417	0.081007935	3.635911027	0.005869893	0.04577654	0.004709622	0.001151038	0.013827534	0.002587237	1.006765434	0.005313812	11.49306061	0.020616237	0.021390082	0.002146902	0.025167831	2.299167437	0.574386701	0.000507479	0.019394453	0.012167383	0.053786169	0.092034556	0.013462272	0.09100652	0.015606919
1	1862.4	2	2	2	2	2	1	0	1	1	1	10.30174062	11.06389799	9.0699709	5.16E-06	5.19E-06	0.007422175	0.039824589	0.007823115	0.021639629	0.002538853	0.530777094	0.383319527	6.103035943	0.684506139	1.933527083	0.074462293	0.124393388	0.072989561	1.16E-06	5.36E-06	5.45E-06	0.803132546	0.319158378	10.08312997	0.002076848	0.047591677	1.11E-06	0.028945885	7.751874543	0.855005977	0.027259364	0.062505616	1.75E-06	0.128630357	1.01E-05	2.23E-06	0.00788419	2.15E-07
0	4108.607	2	2	2	2	2	1	0	0	1	1	6.048985377	6.065856997	1.994161587	0.002404812	0.003171504	0.007946727	0.026681353	0.005200378	0.137741515	0.007854738	0.378348898	0.073923366	3.581194747	0.135926829	1.30216491	0.03020313	0.060920479	0.014851563	8.12E-06	0.003078128	0.00158133	0.336478976	0.243836172	5.641169497	0.018686101	0.00499743	9.88E-06	0.011761117	1.712170565	1.386548215	0.000418759	0.039146322	0.000537258	0.020766874	0.000310541	3.05E-07	0.000626251	3.57E-06
0	2081.853	2	1	2	2	2	2	0	1	1	1	14.79338561	15.63716492	5.18682899	0.014605646	0.013785684	0.02821008	0.064739663	0.015889981	0.171966819	0.036427368	0.678834839	0.70132273	8.452148503	0.616894502	3.158506254	0.059889911	0.099325562	0.032767684	0.000497136	0.012982153	0.004804944	1.2766874	0.210574079	14.3691761	0.032261565	0.027451609	0.001681759	0.025037792	4.635001473	0.717699321	0.000479669	0.069290765	0.004932431	0.089378991	0.034208375	0.002466614	0.02039547	0.002728449
1	1131.981	1	1	2	2	2	2	0	1	0	0	22.82510016	16.15410493	5.863643663	0.00068921	1.41E-05	0.054436501	1.54E-05	0.049204696	0.130049497	0.011892179	2.539010705	2.125339003	8.20760809	3.897586766	6.186052247	0.05975381	0.112863973	0.00972101	0.004754253	0.006784002	0.001764522	2.078818313	0.033089111	13.13314718	0.119686162	0.015858866	0.022247488	0.045025964	3.56708716	0.589101696	0.00051119	0.398567343	0.013964438	0.158302287	0.64575274	0.036191307	0.131190917	0.040203863
0	1325.161	1	1	2	2	2	2	1	1	1	0	1.118848188	2.274437969	1.07385382	1.53E-06	1.08E-05	1.15E-05	1.27E-05	1.08E-05	0.019653442	0.018126937	0.025375339	0.006410335	0.99404367	9.69E-05	0.093774344	0.004025152	0.021839815	1.40E-05	2.12E-06	1.04E-05	8.39E-06	0.00546515	2.18E-05	1.455957269	0.014875934	0.891396254	2.23E-06	0.000217053	1.212996294	0.167431804	0.000504616	5.37E-05	3.17E-06	0.00014087	1.98E-05	4.23E-06	1.33E-05	5.06E-07
[truncated: 6 more rows]
[truncated: 9 more columns]
